# Supplementary material for: A major FT/TFL1 regulatory locus (Meflwr13) controls flowering time in cassava and provides validated markers for accelerated breeding
Source: Front Plant Sci. 2026 Feb 17;17:1741780. doi: 10.3389/fpls.2026.1741780 (PMC12953470; doi:10.3389/fpls.2026.1741780)
Supplement: Supplementary file 3 [file Table1.xlsx]

## Sheet: Supplementary Table S1
Supplemental Table S1. The mapping population and corresponding phenotype and marker data.
Accession	2020_4MAP	2025_6MAP	2025_7MAP	2025_8MAP	2025_9MAP	C01_7120920	S16_24938443	C07_2206413	C13_643226	C13_743917	C13_889929	C13_620577	C13_634483	C13_658450
AM1588-102	2	2.137	2.12	2.028	2.005	A:A	C:T	C:A	G:G	T:T	C:C	A:A	G:G	G:G
AM1588-103	0	0.0489406	0.0449223	0.00711143	0.00369331	G:G	C:C	C:A	A:G	C:C	C:G	NA	A:A	T:T
AM1588-104	1	0.99968	1.00469	2.0002	2.00005	A:A	C:C	C:A	A:G	C:T	C:G	A:G	A:A	T:G
AM1588-105	0	0.137	0.12	0.028	0.005	A:G	C:T	C:C	A:A	C:C	G:G	G:G	A:A	T:T
AM1588-106	0	0.137	0.12	0.028	0.005	G:G	C:T	C:A	A:G	C:T	C:G	A:G	A:A	T:G
AM1588-108	1	2.11935	2.10454	2.02568	2.00433	A:A	C:C	C:C	G:G	T:T	C:C	A:A	G:G	G:G
AM1588-109	1	0.137	2.12	2.028	2.005	A:G	C:T	C:A	A:G	C:T	C:G	A:G	A:G	T:G
AM1588-113	0	0.337	1.12	2.028	2.005	NA	T:T	C:A	A:A	NA	NA	G:G	NA	T:G
AM1588-114	1	1.11935	2.10454	2.02568	2.00433	A:G	C:T	C:A	G:G	T:T	C:C	A:A	G:G	G:G
AM1588-115	1	1.137	1.12	2.028	2.005	A:G	C:C	C:A	A:G	C:T	C:G	A:G	A:G	T:G
AM1588-117	1	2.04894	2.04492	2.00711	2.00369	A:A	C:C	C:A	A:G	C:T	C:G	A:G	A:A	T:G
AM1588-118	0	0.137	0.12	0.028	0.005	A:G	C:C	C:A	A:A	C:C	G:G	G:G	A:A	T:T
AM1588-12	0	0.548941	1.04492	2.00711	2.00369	A:G	C:C	A:A	A:G	C:T	C:G	A:G	A:G	T:G
AM1588-121	1	2.09773	2.08538	2.02094	2.00411	G:G	C:C	C:C	A:G	C:T	C:G	A:G	A:G	T:G
AM1588-126	0	0.119349	0.104536	0.0256842	0.00432928	A:G	C:T	A:A	A:G	C:C	C:G	A:G	A:A	T:G
AM1588-129	1	0.937	0.92	2.028	2.005	A:G	C:T	A:A	A:G	C:T	C:G	A:G	A:A	T:G
AM1588-13	1	0.337	2.12	2.028	2.005	A:G	T:T	A:A	A:G	C:T	C:G	A:G	A:A	T:G
AM1588-132	0	0.137	0.12	0.028	0.005	A:G	T:T	C:C	A:A	C:C	G:G	G:G	A:A	T:T
AM1588-134	0	0.0489406	0.0449223	1.00711	1.00369	G:G	C:T	C:A	A:G	C:T	C:G	A:G	A:A	T:G
AM1588-136	1	0.369349	0.104536	0.0209398	0.00411491	A:G	T:T	C:A	A:A	C:T	G:G	A:G	A:G	T:G
AM1588-137	1	2.09773	2.08538	2.02094	2.00411	A:G	C:T	C:A	A:G	C:T	C:G	A:G	A:A	T:G
AM1588-139	0	0.137	0.12	0.028	0.005	G:G	C:T	C:A	A:G	C:T	C:G	A:G	A:A	T:G
AM1588-14	0	0.0489406	0.0449223	0.00711143	0.00369331	A:G	C:T	C:A	A:G	C:T	G:G	G:G	A:A	T:T
AM1588-140	0	1.04894	1.04492	2.00711	2.00369	A:G	C:T	A:A	A:G	C:T	C:G	A:G	A:G	T:G
AM1588-141	0	0.137	0.12	0.028	0.005	G:G	C:T	C:C	A:G	C:T	C:G	A:G	A:A	T:G
AM1588-143	0	0.937	2.12	2.028	2.005	NA	C:C	C:C	NA	C:C	NA	NA	NA	NA
AM1588-145	2	2.137	2.12	2.028	2.005	A:G	C:C	C:C	G:G	C:T	C:C	A:A	NA	G:G
AM1588-149	0	0.548941	0.544922	2.00711	2.00369	A:A	C:T	A:A	G:G	T:T	C:C	A:A	NA	G:G
AM1588-15	1	2.11935	2.10454	2.02568	2.00433	A:G	C:C	C:C	A:G	C:T	C:G	A:G	A:A	T:G
AM1588-151	0	0.097729	1.08538	0.0209398	0.00411491	G:G	C:T	C:A	A:G	C:C	G:G	A:G	A:A	T:G
AM1588-152	0	0.137	0.12	0.028	0.005	A:G	C:T	C:C	A:A	C:C	G:G	G:G	A:A	T:T
AM1588-153	0	0.0489406	0.0449223	0.00711143	0.00369331	G:G	C:T	C:A	A:A	C:C	G:G	G:G	A:A	T:T
AM1588-154	0	-0.000319925	1.00469	2.0002	NA	A:A	C:C	A:A	A:A	C:T	C:G	A:A	A:A	T:G
AM1588-155	1	0.337	1.60454	2.02568	2.00433	NA	C:C	NA	A:A	NA	C:G	A:G	A:A	G:G
AM1588-156	1	2.137	2.12	2.028	2.005	A:G	C:T	C:A	G:G	T:T	C:C	A:A	NA	G:G
AM1588-157	0	-0.000319925	1.00469	2.0002	2.00005	A:G	C:T	C:C	A:G	C:C	C:G	A:G	A:A	T:T
AM1588-16	0	0.0489406	0.00469327	0.000200671	5.16195e-05	A:G	C:T	C:A	A:A	C:C	G:G	G:G	A:A	T:T
AM1588-160	0	0.0489406	0.0449223	0.00711143	0.00369331	A:G	NA	C:C	A:A	C:C	G:G	G:G	A:A	T:T
AM1588-161	0	0.537	0.92	0.828	2.00005	G:G	C:T	C:A	A:G	NA	C:G	NA	A:A	T:G
AM1588-163	2	1.137	2.10454	2.028	2.005	G:G	C:C	C:A	G:G	T:T	C:C	A:A	G:G	G:G
AM1588-164	0	0.137	0.12	0.028	0.005	G:G	C:T	C:A	A:G	C:T	C:G	A:G	NA	G:G
AM1588-168	2	1.737	2.12	2.028	2.005	A:A	T:T	C:C	A:G	C:T	C:G	A:A	A:A	T:G
AM1588-17	0	0.137	0.12	0.028	1.005	A:G	T:T	A:A	G:G	T:T	C:C	A:A	G:G	G:G
AM1588-170	2	2.137	2.12	2.028	2.005	NA	NA	C:C	NA	NA	C:C	NA	NA	NA
AM1588-172	0	0.137	0.12	0.028	0.005	A:G	C:C	C:A	A:A	C:C	G:G	G:G	A:A	T:T
AM1588-175	1	0.548941	0.544922	0.507111	0.503693	A:G	T:T	C:A	A:G	C:T	C:G	A:G	A:A	T:G
AM1588-176	1	1.04894	2.04492	2.00711	2.00369	G:G	C:T	C:A	G:G	T:T	C:C	A:A	NA	G:G
AM1588-179	2	2.137	2.12	2.028	2.005	A:G	C:C	C:A	G:G	T:T	C:C	A:A	NA	G:G
AM1588-18	0	0.369349	0.854536	2.028	2.00433	A:A	C:C	C:A	A:G	C:T	C:G	A:G	A:A	T:G
AM1588-183	0	0.537	1.12	2.028	2.005	G:G	C:C	A:A	G:G	T:T	C:C	A:A	NA	G:G
AM1588-185	0	0.137	0.12	0.028	0.005	G:G	C:T	C:A	A:G	C:T	C:G	A:G	A:A	T:G
AM1588-186	0	0.137	1.72	2.028	2.005	A:G	C:C	C:A	A:G	C:T	C:G	A:G	A:A	G:G
AM1588-187	0	2.137	2.12	2.02568	2.00433	A:A	C:T	C:C	A:G	C:T	C:G	A:G	A:G	T:G
AM1588-194	0	0.431062	0.125725	0.0313094	0.00614655	A:G	C:C	A:A	A:A	C:C	G:G	G:G	A:A	T:T
AM1588-198	0	0.137	0.32	1.028	1.005	G:G	C:C	C:A	A:G	C:T	C:G	A:G	A:A	T:G
AM1588-200	0	-0.000319925	0.00469327	1.0002	1.00005	G:G	T:T	C:A	A:G	C:T	C:G	A:G	A:A	T:G
AM1588-203	0	0.137	0.12	0.028	0.005	A:G	C:T	A:A	A:G	C:T	C:G	A:G	A:A	T:G
AM1588-204	0	0.097729	0.752048	1.35427	1.00369	A:G	C:T	A:A	G:G	T:T	C:C	A:A	G:G	G:G
AM1588-206	0	0.137	0.12	0.028	0.805	G:G	T:T	NA	NA	C:C	NA	A:G	A:A	T:T
AM1588-207	2	2.137	2.12	2.028	2.005	A:A	C:T	C:A	A:G	C:T	C:G	A:G	A:G	T:G
AM1588-208	0	0.137	0.12	0.028	0.005	A:G	C:C	C:A	A:A	C:C	G:G	G:G	A:A	T:T
AM1588-210	0	0.337	1.12	2.028	2.005	A:G	C:C	C:A	A:G	C:T	C:G	A:G	A:A	T:G
AM1588-211	0	0.0489406	0.00469327	0.000200671	5.16195e-05	A:A	C:T	A:A	A:A	C:C	G:G	G:G	A:A	T:T
AM1588-212	0	2.11935	2.10454	2.02568	2.00433	A:G	T:T	C:C	G:G	T:T	C:C	A:A	A:G	G:G
AM1588-213	0	0.137	0.12	0.028	0.005	A:G	C:T	C:A	A:A	C:C	G:G	G:G	A:A	T:T
AM1588-214	2	2.137	2.12	2.028	2.005	A:A	C:C	C:A	A:G	C:T	C:G	A:G	A:A	T:G
AM1588-215	2	2.137	2.12	2.028	2.005	A:A	C:C	C:A	G:G	T:T	C:C	A:A	G:G	G:G
AM1588-217	0	0.119349	0.104536	0.0256842	0.00432928	NA	NA	NA	A:A	C:C	NA	NA	A:A	T:T
AM1588-223	0	1.43106	1.41871	2.02094	2.00411	NA	NA	NA	NA	NA	C:C	NA	NA	NA
AM1588-225	0	0.369349	0.354536	0.0256842	0.00432928	G:G	T:T	C:C	A:A	C:C	G:G	G:G	A:A	T:T
AM1588-227	0	0.137	2.12	2.028	2.005	A:A	C:T	A:A	A:G	C:T	C:G	A:G	A:A	T:T
AM1588-228	1	1.137	1.72	2.028	2.005	G:G	C:C	C:C	A:A	C:T	C:G	A:G	A:A	T:G
AM1588-229	0	-0.000319925	1.00469	2.0002	2.00005	G:G	T:T	A:A	A:G	C:T	C:G	NA	A:A	T:G
AM1588-231	0	0.0489406	0.544922	1.00711	2.00369	G:G	C:T	A:A	A:G	C:T	C:G	A:A	A:A	T:G
AM1588-237	0	0.119349	0.104536	0.0209398	0.00411491	G:G	C:T	A:A	A:G	C:T	C:G	A:G	A:A	T:T
AM1588-25	0	2.137	2.12	2.028	2.005	G:G	C:T	C:C	G:G	T:T	C:C	A:A	NA	G:G
AM1588-26	0	0.137	0.12	0.028	0.005	G:G	C:T	C:A	A:G	C:T	C:G	A:G	A:G	T:G
AM1588-27	0	1.137	2.12	2.028	2.005	A:G	C:C	C:C	A:G	C:T	C:G	A:G	A:A	T:G
AM1588-28	0	0.119349	0.104536	0.0256842	0.00432928	A:G	T:T	C:A	A:A	C:C	G:G	G:G	A:A	T:T
AM1588-30	2	2.137	2.12	2.028	2.005	A:A	C:T	C:A	G:G	T:T	C:C	A:A	NA	G:G
AM1588-34	0	0.137	0.12	0.0256842	0.00432928	A:G	C:T	A:A	A:A	C:C	G:G	G:G	A:A	T:G
AM1588-36	1	2.09773	2.08538	2.02094	2.00411	A:G	C:T	C:C	G:G	T:T	C:C	A:A	G:G	G:G
AM1588-37	1	1.137	2.12	2.028	2.005	A:A	C:T	C:C	G:G	T:T	C:C	A:A	G:G	G:G
AM1588-39	0	0.137	0.12	0.028	0.005	A:A	C:T	C:A	A:A	C:C	G:G	G:G	A:A	T:T
AM1588-42	1	2.137	2.12	2.028	2.005	A:G	C:T	C:A	G:G	T:T	C:C	A:A	G:G	T:G
AM1588-45	0	0.119349	0.104536	1.02568	2.00433	G:G	C:T	A:A	A:G	C:T	C:G	A:A	A:G	T:G
AM1588-47	0	0.537	0.52	0.028	1.005	G:G	T:T	C:A	A:G	C:C	C:G	A:G	A:A	T:G
AM1588-48	1	0.119349	0.104536	1.02568	2.00433	A:G	C:T	C:A	A:G	C:T	C:G	A:G	A:A	T:G
AM1588-5	0	0.137	0.0853813	0.0209398	0.00411491	A:A	T:T	A:A	A:A	C:C	G:G	G:G	A:A	T:T
AM1588-50	1	0.137	1.12	0.028	0.005	A:G	C:T	C:A	A:G	C:T	C:G	A:G	A:G	T:G
AM1588-51	0	0.137	0.12	0.028	0.005	A:G	C:C	A:A	A:A	C:C	G:G	G:G	A:A	T:T
AM1588-52	1	0.137	0.12	2.028	2.005	A:G	C:C	C:A	A:G	C:T	C:G	A:G	A:A	T:G
AM1588-55	0	0.119349	0.104536	0.525684	0.00432928	A:G	C:T	C:A	A:G	C:T	C:G	A:G	A:A	T:G
AM1588-59	0	0.0489406	0.0449223	1.00711	1.00369	A:G	C:T	C:A	A:A	C:T	C:G	A:G	A:A	T:G
AM1588-6	0	0.137	1.12	2.028	2.005	A:G	C:C	A:A	A:G	C:T	C:G	A:G	A:A	T:G
AM1588-60	1	0.137	1.12	2.028	2.005	A:G	T:T	C:C	A:G	C:T	C:G	A:G	NA	T:G
AM1588-63	0	0.137	0.32	0.228	0.205	G:G	T:T	C:A	A:G	C:T	C:G	A:G	A:A	T:G
AM1588-69	1	2.137	2.12	2.028	2.005	G:G	C:T	C:C	A:G	C:T	C:G	A:G	A:G	T:G
AM1588-75	1	1.137	2.12	2.028	2.005	A:A	C:T	C:A	A:G	C:T	C:G	A:G	A:A	T:G
AM1588-78	0	0.137	0.12	0.028	0.005	A:G	C:C	C:C	A:A	C:C	G:G	G:G	A:A	T:T
AM1588-80	1	2.137	2.12	2.028	2.005	A:A	T:T	C:C	A:G	C:T	C:G	A:G	NA	T:T
AM1588-83	1	2.137	2.12	2.028	2.005	A:A	C:C	A:A	G:G	T:T	C:C	A:A	NA	G:G
AM1588-85	0	-0.000319925	0.00469327	0.000200671	5.16195e-05	G:G	C:C	C:C	A:A	C:C	G:G	G:G	A:A	T:T
AM1588-89	1	2.137	2.12	2.028	2.005	NA	NA	A:A	G:G	T:T	C:C	A:A	NA	G:G
AM1588-90	1	0.619349	1.10454	2.02568	2.00433	A:G	T:T	C:A	A:G	C:T	C:G	A:G	A:A	T:G
AM1588-91	0	0.137	0.12	0.028	0.005	A:G	C:C	C:A	A:A	C:C	G:G	G:G	A:A	T:T
AM1588-93	0	0.0489406	0.0449223	0.00711143	1.50369	G:G	C:T	C:A	A:G	C:T	C:G	A:G	A:A	T:G
AM1588-96	0	0.137	0.12	0.028	0.005	A:A	T:T	C:A	A:A	C:C	G:G	G:G	A:A	T:T
AM1588-99	0	0.137	0.12	0.028	0.005	A:A	C:T	A:A	A:A	C:C	G:G	G:G	A:A	T:T

## Sheet: Supplementary Table S2
Supplemental Table S2. The validation population and corresponding phenotype and marker data.
Accession	2025_6MAP	C13_643226	C13_743917	C13_889929	C13_620577	C13_634483	C13_658450
CG489-31	0	A:A	C:C	C:G	G:G	A:G	T:G
CG489-34	1	A:A	C:C	C:G	G:G	A:G	T:G
CG1141-1	0	A:A	C:C	G:G	G:G	A:G	T:G
CM4919-1	0	A:G	C:C	C:G	G:G	G:G	G:G
CM5253-1	2	A:A	C:C	G:G	G:G	A:A	T:T
GM3426-5	2	A:G	C:T	G:G	A:G	A:G	T:G
GM4034-1	2	A:G	C:C	G:G	G:G	A:G	T:G
SM643-17	0	A:A	C:C	C:G	G:G	A:G	T:G
SM1127-8	0	A:G	C:C	C:G	G:G	A:G	T:G
SM2775-4	0	A:A	C:C	G:G	G:G	A:A	T:T
SM2828-28	2	A:A	C:C	C:G	G:G	A:A	T:T
ARG73	2	A:G	C:C	C:C	G:G	G:G	G:G
BRA97	1	A:A	C:C	C:G	G:G	A:A	T:T
BRA334	0	A:G	C:C	G:G	G:G	G:G	G:G
BRA847	2	A:A	C:C	G:G	G:G	G:G	G:G
BRA1016	0	A:G	C:C	C:G	A:G	A:G	T:G
COL32	0	A:A	C:C	G:G	G:G	A:A	T:T
COL40	2	A:A	C:C	C:C	G:G	G:G	G:G
COL144	1	A:A	C:C	C:C	G:G	G:G	G:G
COL764	2	A:G	C:C	C:C	G:G	G:G	G:G
COL965	2	A:A	C:C	C:G	G:G	A:G	T:G
COL1107	2	A:G	C:C	C:G	G:G	A:G	T:G
COL1398	1	A:G	T:T	C:G	G:G	A:G	T:G
COL1468	2	A:G	C:C	C:G	G:G	A:G	T:G
COL1505	2	A:G	C:T	C:C	A:A	A:G	T:G
COL1516	2	A:G	C:T	C:C	A:A	A:G	T:G
COL1566	2	A:G	C:C	G:G	G:G	A:G	T:G
COL1667	0	A:A	C:C	C:G	G:G	A:A	T:T
COL1722	0	A:G	C:C	C:C	G:G	A:G	T:G
COL1736	2	A:G	C:T	C:C	A:G	G:G	G:G
COL1752	2	A:A	C:C	C:G	G:G	A:G	T:G
COL2131	2	A:A	C:C	C:C	G:G	G:G	G:G
COL2173	0	A:A	C:C	C:G	G:G	A:A	T:T
COL2182	2	A:G	C:T	G:G	A:G	A:G	T:G
COL2215	2	A:G	C:T	C:C	A:G	G:G	G:G
COL2246	2	A:G	C:T	C:G	A:G	A:G	T:G
COL2564	0	A:A	C:C	C:C	G:G	G:G	G:G
COL2627	0	A:A	C:T	C:C	G:G	A:G	T:G
CR63	2	A:A	C:C	C:G	G:G	A:G	T:G
CR138	2	A:G	C:C	G:G	G:G	A:G	T:G
CUB46	2	A:A	C:C	G:G	G:G	A:A	T:T
CUB74	2	A:A	C:C	C:G	G:G	A:G	T:G
ECU72	0	A:A	C:C	C:G	G:G	A:A	T:T
ECU183	0	A:A	C:C	C:G	G:G	A:G	T:G
GUA24	0	A:G	C:C	C:G	G:G	A:G	T:G
IND102	0	A:G	C:C	G:G	G:G	A:G	T:G
IND135	0	A:G	C:T	C:C	A:G	G:G	G:G
MAL3	1	A:G	C:C	C:G	G:G	G:G	G:G
MEX2	2	A:A	C:C	C:G	G:G	A:G	T:G
MEX6	2	A:A	C:C	C:G	G:G	A:G	T:G
PAN135	2	A:G	C:T	C:C	A:A	A:G	T:G
PAN139	2	A:G	C:C	G:G	G:G	A:G	T:G
PAR68	0	A:G	C:C	G:G	G:G	G:G	G:G
PER183	0	A:A	C:C	G:G	G:G	A:A	T:T
PER226	0	A:G	C:C	G:G	G:G	A:G	T:G
PER328	2	A:G	C:C	C:G	G:G	A:G	T:G
PER347	2	A:A	C:C	C:G	G:G	A:A	T:T
PER368	0	A:A	C:C	C:G	G:G	A:G	T:G
PER415	0	A:A	C:C	C:G	G:G	A:G	T:G
PER496	0	A:A	C:C	C:G	G:G	A:A	T:T
PER546	0	A:A	C:C	G:G	G:G	A:A	T:T
PTR19	0	A:A	C:C	C:G	G:G	A:G	T:G
SMB2446-2	0	A:A	C:C	C:C	G:G	G:G	G:G
TAI8	2	A:A	C:C	G:G	G:G	A:A	T:T
TME3	2	A:A	C:C	C:C	G:G	G:G	G:G
VEN25	2	A:G	C:T	C:G	G:G	A:G	T:G
VEN77	0	A:A	C:C	C:G	G:G	A:G	T:G
VEN208	2	A:G	C:C	G:G	G:G	A:G	T:G
PAR98	0	A:G	C:T	C:G	A:G	A:G	T:G
5G160-13	2	A:A	C:C	C:C	A:G	A:G	T:G
5G160-16	0	A:G	C:T	C:C	A:G	G:G	G:G
AM1286-2	0	A:G	C:C	C:G	A:A	A:G	T:T
AM1305-42	0	A:A	C:C	C:G	A:G	A:A	T:T
AM1432-2	0	A:A	C:C	G:G	G:G	A:A	T:T
AM1495-1	2	A:G	C:T	C:G	A:G	A:G	T:G
AM1521-3	2	A:G	C:T	C:G	A:G	A:G	T:G
AM1549-6	2	A:A	C:C	G:G	G:G	A:G	T:G
AM1549-15	0	A:A	C:C	G:G	G:G	A:A	T:T
AR14-2	0	A:A	C:C	C:G	G:G	A:G	T:G
AR17-18	2	A:A	C:C	C:G	G:G	A:G	T:G
AR17-23	2	A:G	C:T	C:C	G:G	G:G	G:G
AR18-1	2	A:A	C:C	C:G	G:G	A:G	T:G
AR40-3	0	A:A	C:C	C:G	G:G	A:G	T:G
AR40-5	2	A:G	C:T	C:C	A:G	G:G	G:G
AR42-3	0	A:G	C:T	C:C	A:G	G:G	G:G
AR42-4	2	A:G	C:T	C:C	A:G	G:G	G:G
CM523-7	2	A:G	C:T	C:G	A:G	A:G	T:G
CM2766-5	2	A:G	C:T	C:G	A:G	A:G	T:G
CM3555-6	1	A:A	C:C	C:G	G:G	A:G	T:G
CM4574-7	1	A:A	C:C	C:G	G:G	A:A	T:T
CM6119-5	0	A:A	C:C	C:G	G:G	A:G	T:G
CM6438-14	0	A:A	C:C	G:G	G:G	A:A	T:T
CM6740-7	2	G:G	C:T	C:C	A:G	G:G	G:G
CM6754-8	2	A:G	C:T	C:C	A:G	A:G	T:G
CM8996-199	2	A:G	C:T	C:G	A:G	A:G	T:G
CM8996-246	2	A:G	C:T	C:C	A:G	A:G	T:G
CM8996-581	2	A:G	C:T	G:G	A:G	A:G	T:G
CM8996-596	0	A:A	C:C	G:G	G:G	A:A	T:T
CM9067-2	0	A:G	C:C	C:C	G:G	G:G	G:G
CM9460-40	0	A:G	C:C	C:G	G:G	A:G	T:G
CM9912-167	0	A:A	C:C	G:G	G:G	A:A	T:T
CR13-8	2	A:A	C:C	C:G	G:G	A:G	T:T
CR24-3	2	A:A	C:C	C:G	G:G	A:G	T:G
CR24-16	0	A:A	C:C	C:G	G:G	A:G	T:G
CR25-4	0	A:A	C:C	C:G	G:G	A:G	T:G
CR27-20	0	A:A	C:C	C:G	A:G	A:G	T:G
CR52A-2	0	A:A	C:C	C:C	G:G	G:G	G:G
CR52A-4	0	A:A	C:C	C:C	G:G	G:G	G:G
CR61A-1	0	A:A	C:C	C:G	G:G	A:G	T:G
CR100-2	2	A:A	C:C	C:G	G:G	A:G	T:G
CR100-9	2	A:A	C:C	C:G	G:G	A:G	T:G
GM214-62	0	A:G	C:T	C:G	A:G	A:G	T:G
GM273-57	2	A:G	C:T	C:G	A:G	A:G	T:G
GM579-13	2	A:A	C:C	G:G	G:G	A:G	T:G
GM957-11	1	A:A	C:C	C:G	G:G	A:G	T:G
GM971-2	1	A:A	C:C	C:G	A:G	A:A	T:T
GM1070-17	0	A:A	C:T	C:C	G:G	A:G	T:G
GM3518-66	2	A:G	C:T	C:G	A:G	A:G	T:G
GM3667-24	0	A:A	C:C	C:G	G:G	A:G	T:G
GM3732-22	0	A:A	C:C	G:G	G:G	A:A	T:T
GM3738-25	1	A:A	C:C	C:G	G:G	A:G	T:G
GM3893-65	0	A:G	C:C	C:G	G:G	G:G	G:G
GM3937-67	2	G:G	C:C	C:G	G:G	G:G	G:G
GM4486-11	2	A:A	C:C	G:G	G:G	A:A	T:T
GM4527-4	0	A:A	C:C	G:G	G:G	A:A	T:T
GM4679-2	2	A:A	C:C	C:C	A:G	A:G	G:G
GM4694-4	0	A:A	C:C	C:G	A:G	A:A	T:T
GM4694-11	2	A:G	C:T	C:C	A:A	A:G	T:G
GM4694-22	2	A:G	C:T	C:C	A:A	A:G	T:G
GM4694-39	2	A:G	C:T	C:G	A:G	A:G	T:G
GM4781-2	2	A:G	C:C	G:G	G:G	A:G	T:G
GM4883-3	2	A:G	C:C	C:G	G:G	G:G	G:G
GM5201-13	0	A:A	C:C	G:G	G:G	A:A	T:T
GM5202-2	0	A:A	C:C	G:G	G:G	A:A	T:T
GM5260-3	2	A:G	C:T	C:G	A:G	A:G	T:G
GM5261-21	2	A:G	C:T	C:G	A:G	A:G	T:G
GM6125-1	2	A:A	C:C	C:C	G:G	G:G	G:G
GM6125-13	0	A:A	C:C	C:G	G:G	A:G	T:G
GM6126-29	0	A:A	C:C	C:C	G:G	G:G	G:G
GM6127-7	2	A:A	C:C	C:C	G:G	G:G	G:G
GM6127-13	0	A:A	C:C	C:G	G:G	A:G	T:G
GM6127-15	1	A:A	C:C	C:C	G:G	G:G	G:G
GM7671-2	2	A:A	C:C	C:C	G:G	A:G	T:G
GM7671-5	2	A:A	C:C	C:C	G:G	A:G	T:G
GM7671-7	0	A:A	C:C	C:C	G:G	G:G	G:G
GM7671-8	2	A:A	C:C	C:C	G:G	G:G	G:G
GM7671-9	2	A:A	C:C	C:C	G:G	G:G	G:G
GM7671-12	0	A:A	C:C	C:C	G:G	G:G	G:G
GM7672-5	2	A:A	C:C	C:C	G:G	G:G	G:G
GM7672-7	2	A:A	C:C	C:C	G:G	G:G	G:G
GM7672-8	0	A:A	C:C	C:C	G:G	G:G	G:G
GM7672-9	1	A:A	C:C	C:C	G:G	G:G	G:G
GM7672-10	2	A:A	C:C	C:C	G:G	G:G	G:G
GM7673-3	0	A:A	C:C	C:C	G:G	G:G	G:G
GM7673-7	0	A:A	C:C	C:C	G:G	G:G	G:G
GM8326-1	0	A:A	C:C	G:G	G:G	A:A	T:T
GM8375-58	2	A:A	C:C	G:G	G:G	A:A	T:T
GM8527-12	1	A:A	C:C	C:G	G:G	A:G	T:G
GM8560-13	1	A:G	C:C	C:G	G:G	A:G	T:G
GM8716-1	1	G:G	C:C	C:G	G:G	G:G	G:G
GM8956-1	0	A:A	C:C	C:G	G:G	A:A	T:T
GM9124-12	1	A:G	C:T	C:G	A:G	A:G	T:G
GM9125-5	1	A:G	C:T	C:C	A:G	A:G	T:G
GM9404-1	1	A:A	C:C	C:G	G:G	A:G	T:G
GM9411-1	0	A:G	C:T	C:C	A:G	G:G	G:G
GM9823-1	2	A:A	C:C	C:G	G:G	A:G	T:G
GM9927-3	1	A:A	C:C	C:C	G:G	A:G	T:G
GM10026-1	0	A:A	C:C	G:G	G:G	A:A	T:T
GM10035-1	0	A:A	C:C	G:G	G:G	A:A	T:T
GM10048-1	2	A:G	C:C	C:C	G:G	G:G	G:G
GM10050B-1	0	A:A	C:C	C:C	G:G	G:G	G:G
GM10054-1	2	A:A	C:C	C:C	G:G	G:G	G:G
GM10054-2	2	A:A	C:C	C:C	G:G	G:G	G:G
GM10054-3	2	A:A	C:C	C:C	G:G	G:G	G:G
GM10054B-1	2	A:A	C:C	C:C	G:G	G:G	G:G
GM10054B-2	2	A:A	C:C	C:C	G:G	G:G	G:G
GM10054B-3	2	A:A	C:C	C:C	G:G	G:G	G:G
GM10055-1	2	A:A	C:C	C:C	G:G	G:G	G:G
GM10055-2	2	A:A	C:C	C:C	G:G	G:G	G:G
GM10055A-1	2	A:A	C:C	C:C	G:G	G:G	G:G
GM10055A-2	0	A:A	C:C	C:C	G:G	G:G	G:G
GM10055B-2	2	A:A	C:C	C:C	G:G	G:G	G:G
GM10057-1	2	A:A	C:C	C:C	G:G	G:G	G:G
GM10057-8	2	A:A	C:C	C:C	G:G	G:G	G:G
GM10057-15	1	A:A	C:C	C:C	G:G	G:G	G:G
GM10057-19	0	A:A	C:C	C:C	G:G	G:G	G:G
GM10062-1	0	A:A	C:C	C:C	G:G	G:G	G:G
GM10194-1	2	A:G	C:T	C:G	A:G	A:G	T:G
GM10242-3	2	A:G	C:T	C:C	A:G	A:G	T:G
GM10299-3	0	A:A	C:C	C:G	G:G	A:A	T:T
GM10357-2	0	A:A	C:C	C:G	G:G	A:A	T:T
GM10399-2	0	A:G	C:T	C:G	A:G	A:G	T:G
GM11129-11	1	A:G	C:C	C:G	G:G	A:G	T:G
GM11129-27	1	A:G	C:C	G:G	G:G	A:G	T:G
GM11129-35	0	A:A	C:C	C:G	G:G	A:A	T:T
GM11901-10	2	A:A	C:C	C:C	G:G	G:G	G:G
GM11930-2	0	A:A	C:C	C:C	G:G	G:G	G:G
GM11933-1	0	A:A	C:C	C:C	G:G	G:G	G:G
GM11935-3	0	A:A	C:C	C:C	G:G	G:G	G:G
GM11984-2	2	A:A	C:C	C:G	G:G	A:G	T:G
GM11985-3	0	A:A	C:C	C:C	G:G	G:G	G:G
SM805-15	2	A:G	C:T	C:C	A:G	A:G	T:G
SM1219-9	2	A:G	C:T	C:C	A:G	G:G	G:G
SM1411-5	0	A:A	C:C	C:G	G:G	A:G	T:G
SM1427-1	2	A:A	C:C	C:C	A:G	A:G	T:G
SM1433-4	0	A:A	C:C	C:G	G:G	A:A	T:T
SM1511-6	2	A:A	C:C	C:C	A:G	A:G	T:G
SM1521-10	0	A:G	C:C	C:C	G:G	G:G	G:G
SM1565-17	1	A:A	C:C	C:G	A:G	A:A	T:T
SM1669-5	2	A:A	C:T	C:C	A:G	A:A	T:T
SM1669-7	0	A:A	C:T	C:C	G:G	A:G	T:G
SM1759-29	2	A:A	C:T	C:C	G:G	A:G	T:G
SM2081-34	1	A:A	C:C	G:G	G:G	A:A	T:T
SM2192-6	0	A:A	C:C	C:G	G:G	A:A	T:T
SM2219-11	0	A:A	C:C	G:G	G:G	A:A	T:T
SM2773-32	2	A:G	C:T	C:C	A:G	G:G	G:G
SM2792-31	1	A:A	C:C	C:G	A:G	A:A	T:T
SM2834-31	0	A:A	C:C	G:G	G:G	A:A	T:T
SM2973-42	0	A:A	C:C	C:G	G:G	A:G	T:G
SM3106-14	0	A:G	C:C	C:C	G:G	A:G	T:G
SM3110-15	1	A:A	C:C	C:G	G:G	A:A	T:T
SM3134-5	2	A:G	C:T	C:G	A:G	A:G	T:G
SM3137-40	1	A:G	T:T	C:C	A:G	A:G	T:G
SM3139-22	2	A:A	C:C	C:C	G:G	A:G	T:G
SM3150-17	2	A:G	C:T	C:C	A:G	A:G	T:G
SM3384-49	0	A:A	C:C	G:G	G:G	A:A	T:T
SM3387-4	0	A:A	C:C	C:C	G:G	G:G	G:G
SM3387-40	0	A:A	C:C	C:C	G:G	G:G	G:G
SM3461-2	0	A:A	C:C	G:G	G:G	A:A	T:T
SM3536-44	1	A:A	C:C	G:G	G:G	A:A	T:T
SM3553-27	0	A:A	C:C	G:G	G:G	A:A	T:T
SM3559-11	2	A:A	C:C	C:G	G:G	A:G	T:G
SM3640-20	0	G:G	C:T	C:C	A:G	G:G	G:G
SM3641-2	0	A:A	C:C	G:G	G:G	A:A	T:T
SM3773-51	2	A:A	C:C	C:C	G:G	A:G	T:G
SM4289-438	2	A:A	C:C	C:G	G:G	A:G	T:G
SM4358-15	2	A:A	C:C	G:G	G:G	A:A	T:T
SM4376-3	0	A:A	C:C	G:G	G:G	A:A	T:T
SM4388-2	2	A:A	C:C	C:G	G:G	A:G	T:G
SM4389-36	2	A:A	C:C	C:G	G:G	A:G	T:G
SM4410-1	1	A:G	C:T	C:G	A:G	A:G	T:G
SM4433-12	0	A:G	C:T	C:C	A:G	G:G	G:G
SM4471-64	2	A:A	C:C	C:G	G:G	A:G	T:G
SM4483-2	0	A:A	C:C	C:G	G:G	A:G	T:G
SM4483-3	1	A:A	C:C	C:G	G:G	A:G	T:G
SM4484-18	2	A:A	C:C	G:G	G:G	A:G	T:G
SM4491-2	0	A:A	C:C	C:C	G:G	G:G	G:G
SM4515-6	2	A:G	C:T	C:G	A:G	A:G	T:G
SM4522-13	2	G:G	C:T	C:C	A:G	G:G	G:G
SM4524-28	1	A:G	C:C	C:G	G:G	G:G	G:G
SM4534-37	2	G:G	C:C	C:G	G:G	G:G	G:G
SM4541-2	1	G:G	C:C	C:G	G:G	G:G	G:G
SM4569-17	0	A:A	C:C	G:G	G:G	A:A	T:T
SM4574-40	2	A:G	C:T	C:G	A:G	A:G	T:G
SM4576-66	2	A:G	C:T	C:C	A:G	G:G	G:G
SM4708-36	2	A:G	C:C	C:G	G:G	G:G	G:G
SM4709-12	2	A:G	C:C	G:G	G:G	A:G	T:G
SM4716-23	0	G:G	C:C	C:G	G:G	G:G	G:G
SM4716-27	2	A:G	C:C	G:G	G:G	G:G	T:G
SM4716-43	2	A:G	C:C	C:G	G:G	G:G	G:G
SM4744-21	2	A:G	C:C	G:G	G:G	A:G	T:G
SM4761-2	2	A:G	C:C	G:G	G:G	A:G	T:G
SM4769-12	2	G:G	C:C	G:G	G:G	G:G	G:G
SM4771-25	1	A:A	C:C	C:C	G:G	G:G	G:G
SM4794-8	0	A:A	C:C	C:C	G:G	G:G	G:G
SM4821-37	1	A:G	C:C	C:G	G:G	A:G	T:G
SM4830-1	2	A:G	C:T	C:C	A:G	G:G	G:G
SM4834-11	0	A:G	C:C	C:G	G:G	G:G	G:G
SM4838-12	2	A:G	C:C	C:G	G:G	G:G	G:G
SM4840-24	2	A:G	C:C	C:G	G:G	G:G	G:G
SM4850-18	1	A:A	C:C	G:G	G:G	A:A	T:T
SM4852-8	2	A:A	C:C	C:G	G:G	A:G	T:G
SM4854-18	2	A:A	C:C	G:G	G:G	A:A	T:T
SM4859-1	1	A:A	C:C	C:C	G:G	A:G	T:G
SM4861-5	2	A:A	C:C	C:C	G:G	A:G	T:G
SM4862-8	2	A:A	C:C	C:G	G:G	A:G	T:G
SM4864-18	2	A:A	C:C	C:G	G:G	A:G	T:G
SM4864-33	2	A:A	C:C	C:C	G:G	G:G	G:G
SM4871-9	2	A:G	C:T	C:C	A:G	A:G	T:G
SM4871-39	1	A:A	C:C	C:G	G:G	A:A	T:T
SM4871-45	1	A:G	C:T	C:C	A:G	A:G	T:G
SM4876-1	2	A:G	C:T	C:G	A:G	A:G	T:G
SM5008-11	1	A:A	C:C	C:G	G:G	A:G	T:G
SM5008-14	2	A:A	C:C	C:G	G:G	A:G	T:G
SM5020-8	2	A:A	C:C	C:G	G:G	A:G	T:G
AZULITA	2	A:A	C:C	C:C	G:G	G:G	G:G
BRA787	0	A:A	C:C	G:G	G:G	A:A	T:T
C19	2	A:A	C:C	C:C	G:G	G:G	G:G
C33	2	A:A	C:C	C:C	G:G	G:G	G:G
C243	2	A:A	C:C	C:C	G:G	G:G	G:G
C413	2	A:A	C:C	C:C	G:G	G:G	G:G
Chocoana	0	A:A	C:C	C:C	G:G	G:G	G:G
ECU41	0	A:A	C:C	C:C	G:G	G:G	G:G
ECU64	0	A:A	C:C	C:G	G:G	A:A	T:T
FalsaReina	2	G:G	C:C	C:G	G:G	G:G	G:G
HB60	2	G:G	C:C	C:C	G:G	G:G	G:G
HMC1	2	A:G	C:T	C:G	A:G	A:G	T:G
PAN70	0	A:A	C:C	C:G	G:G	A:G	T:G
PER221	0	A:A	C:C	G:G	G:G	A:A	T:T
PER333	0	A:A	C:C	C:C	G:G	A:G	T:G
PER497	0	A:A	C:C	C:G	G:G	A:A	T:T
PER597	0	A:A	C:C	C:C	G:G	A:A	T:T
SGB765-4	2	G:G	T:T	C:C	A:G	G:G	G:G
VENEZOLANA	2	A:G	C:T	C:C	A:G	G:G	G:G

## Sheet: Supplementay Table S3
Supplemental Table S3. Complete list of genes within the identified QTLs.
Chromosome	QTL start	QTL end	Gene ID	Gen start	Gen end	Strand	GO term	Annotation
1	4531869	14407602	Manes.01G029400	4532246	4534962	-	GO:0016787	Purple acid phosphatases superfamily protein
1	4531869	14407602	Manes.01G029500	4555883	4557025	+		CLAVATA3/ESR-RELATED 10
1	4531869	14407602	Manes.01G029600	4557713	4560329	-	GO:0016798, GO:0016020	glucuronidase 1
1	4531869	14407602	Manes.01G029700	4564143	4566008	+	GO:0005515	mitochondrial editing factor 21
1	4531869	14407602	Manes.01G029800	4566245	4569245	-	GO:0005515	Leucine-rich repeat (LRR) family protein
1	4531869	14407602	Manes.01G029900	4570479	4572713	+		Remorin family protein
1	4531869	14407602	Manes.01G030000	4576206	4576532	-		nodulin-related protein 1
1	4531869	14407602	Manes.01G030100	4609905	4610674	-		nodulin-related protein 1
1	4531869	14407602	Manes.01G030200	4663000	4675680	+		appr-1-p processing enzyme family protein
1	4531869	14407602	Manes.01G030300	4671541	4671690	+
1	4531869	14407602	Manes.01G030400	4681403	4685478	+	GO:0005515, GO:0003677	uvrB/uvrC motif-containing protein
1	4531869	14407602	Manes.01G030500	4686302	4688704	+	GO:0005515	Tetratricopeptide repeat (TPR)-like superfamily protein
1	4531869	14407602	Manes.01G030600	4689229	4691283	-		Pentatricopeptide repeat (PPR) superfamily protein
1	4531869	14407602	Manes.01G030700	4694864	4702359	-		Plant protein of unknown function (DUF863)
1	4531869	14407602	Manes.01G030800	4743265	4744913	+	GO:0006979, GO:0055114, GO:0004601, GO:0020037	Peroxidase superfamily protein
1	4531869	14407602	Manes.01G030900	4747086	4753112	+	GO:0009073, GO:0004106, GO:0046417	chorismate mutase 3
1	4531869	14407602	Manes.01G031000	4758194	4758361	+
1	4531869	14407602	Manes.01G031100	4766184	4768548	+		Protein of unknown function, DUF538
1	4531869	14407602	Manes.01G031200	4768554	4773100	-		Protein of unknown function (DUF155)
1	4531869	14407602	Manes.01G031300	4776464	4781154	+	GO:0005515	Transducin/WD40 repeat-like superfamily protein
1	4531869	14407602	Manes.01G031400	4782164	4795746	-		Amino acid kinase family protein
1	4531869	14407602	Manes.01G031500	4785514	4785675	-
1	4531869	14407602	Manes.01G031600	4814836	4818407	+	GO:0006355, GO:0043565, GO:0003700	WRKY DNA-binding protein 3
1	4531869	14407602	Manes.01G031700	4819479	4827532	-		Protein of unknown function (DUF1336)
1	4531869	14407602	Manes.01G031800	4852525	4858172	+	GO:0008270	DHHC-type zinc finger family protein
1	4531869	14407602	Manes.01G031900	4859074	4861570	-
1	4531869	14407602	Manes.01G032000	4866510	4870475	+
1	4531869	14407602	Manes.01G032100	4885669	4889666	+	GO:0006457, GO:0016272, GO:0051082	Prefoldin chaperone subunit family protein
1	4531869	14407602	Manes.01G032200	4890203	4890950	+
1	4531869	14407602	Manes.01G032300	4893739	4897863	-	GO:0005515	Argonaute family protein
1	4531869	14407602	Manes.01G032400	4921174	4935915	-	GO:0016020	Early-responsive to dehydration stress protein (ERD4)
1	4531869	14407602	Manes.01G032500	4940947	4945093	+	GO:0005515	non-ATPase subunit 9
1	4531869	14407602	Manes.01G032600	5087285	5098349	+	GO:0005086, GO:0032012	sec7 domain-containing protein
1	4531869	14407602	Manes.01G032700	5113781	5113894	+
1	4531869	14407602	Manes.01G032800	5126494	5132721	+	GO:0005086, GO:0032012	sec7 domain-containing protein
1	4531869	14407602	Manes.01G032900	5133795	5138145	+	GO:0006886, GO:0016020	Vesicle transport v-SNARE family protein
1	4531869	14407602	Manes.01G033000	5141886	5149074	+	GO:0006468, GO:0005515, GO:0004672, GO:0004674, GO:0004713, GO:0005524	VH1-interacting kinase
1	4531869	14407602	Manes.01G033100	5149124	5153445	-	GO:0006810, GO:0016021	emp24/gp25L/p24 family/GOLD family protein
1	4531869	14407602	Manes.01G033200	5159826	5164447	+		O-fucosyltransferase family protein
1	4531869	14407602	Manes.01G033300	5164614	5168654	-	GO:0005515	Rubisco methyltransferase family protein
1	4531869	14407602	Manes.01G033400	5172265	5174375	-		GCK domain-containing protein
1	4531869	14407602	Manes.01G033500	5178397	5184755	-	GO:0016021	EXS (ERD1/XPR1/SYG1) family protein
1	4531869	14407602	Manes.01G033600	5194921	5197115	-	GO:0015934, GO:0006412, GO:0003735	Ribosomal L32p protein family
1	4531869	14407602	Manes.01G033700	5206678	5209559	+	GO:0042546, GO:0016020, GO:0008107	fucosyltransferase 1
1	4531869	14407602	Manes.01G033800	5244242	5249094	-
1	4531869	14407602	Manes.01G033900	5256035	5257363	+		Arabinanase/levansucrase/invertase
1	4531869	14407602	Manes.01G034000	5263741	5271407	+	GO:0006511, GO:0031461, GO:0031625	anaphase-promoting complex/cyclosome 2
1	4531869	14407602	Manes.01G034100	5273525	5275309	+	GO:0005515	SET domain protein 35
1	4531869	14407602	Manes.01G034200	5276061	5290705	-	GO:0005509	ATP/GTP-binding protein family
1	4531869	14407602	Manes.01G034300	5301178	5304055	-	GO:0003723	RNA-binding KH domain-containing protein
1	4531869	14407602	Manes.01G034400	5309671	5314118	+	GO:0005515, GO:0008270	RING/U-box superfamily protein
1	4531869	14407602	Manes.01G034500	5327635	5329335	+	GO:0005576, GO:0009664	expansin A1
1	4531869	14407602	Manes.01G034600	5331242	5336005	-	GO:0003677, GO:0046983	AGAMOUS-like 30
1	4531869	14407602	Manes.01G034700	5339175	5342598	+		Mitochondrial transcription termination factor family protein
1	4531869	14407602	Manes.01G034800	5348959	5350857	+	GO:0003682	myb domain protein 105
1	4531869	14407602	Manes.01G034900	5352402	5352896	-	GO:0005509	Calcium-binding EF-hand family protein
1	4531869	14407602	Manes.01G035000	5382401	5384320	-	GO:0006355, GO:0003677	cycling DOF factor 2
1	4531869	14407602	Manes.01G035100	5411564	5413754	+		Homeodomain-like superfamily protein
1	4531869	14407602	Manes.01G035200	5494572	5494736	+
1	4531869	14407602	Manes.01G035300	5592002	5592901	+
1	4531869	14407602	Manes.01G035400	5620211	5634672	-	GO:0017111, GO:0000166, GO:0006952, GO:0043531	NB-ARC domain-containing disease resistance protein
1	4531869	14407602	Manes.01G035500	5922228	5931317	-	GO:0017111, GO:0000166, GO:0006952, GO:0043531	NB-ARC domain-containing disease resistance protein
1	4531869	14407602	Manes.01G035600	5978841	5980556	-		NB-ARC domain-containing disease resistance protein
1	4531869	14407602	Manes.01G035700	5982575	5990259	-	GO:0006952, GO:0043531	NB-ARC domain-containing disease resistance protein
1	4531869	14407602	Manes.01G035800	6008673	6009146	+
1	4531869	14407602	Manes.01G035900	6014900	6015085	-
1	4531869	14407602	Manes.01G036000	6058476	6067473	-	GO:0006952, GO:0043531	NB-ARC domain-containing disease resistance protein
1	4531869	14407602	Manes.01G036100	6139515	6139954	-
1	4531869	14407602	Manes.01G036200	6144084	6145012	-	GO:0005515, GO:0046872, GO:0008270	RING/U-box superfamily protein
1	4531869	14407602	Manes.01G036300	6149200	6155722	-	GO:0016020, GO:0030246, GO:0008378, GO:0006486	galactosyltransferase1
1	4531869	14407602	Manes.01G036400	6156951	6157103	+
1	4531869	14407602	Manes.01G036500	6208597	6210464	+	GO:0006355, GO:0003677	Dof-type zinc finger DNA-binding family protein
1	4531869	14407602	Manes.01G036600	6215218	6220234	+	GO:0006367, GO:0005669	TBP-associated factor 7
1	4531869	14407602	Manes.01G036700	6220804	6223548	+	GO:0005515	Tetratricopeptide repeat (TPR)-like superfamily protein
1	4531869	14407602	Manes.01G036800	6224371	6225831	-		Yippee family putative zinc-binding protein
1	4531869	14407602	Manes.01G036900	6226257	6232298	+	GO:0003676, GO:0000166	RNA-binding (RRM/RBD/RNP motifs) family protein
1	4531869	14407602	Manes.01G037000	6232346	6236863	+	GO:0055085	oligopeptide transporter 1
1	4531869	14407602	Manes.01G037100	6237713	6242215	-	GO:0005515, GO:0000151, GO:0016567, GO:0004842	ARM repeat superfamily protein
1	4531869	14407602	Manes.01G037200	6263730	6276403	+
1	4531869	14407602	Manes.01G037300	6278193	6280627	+	GO:0005515
1	4531869	14407602	Manes.01G037400	6285849	6289831	-		Major facilitator superfamily protein
1	4531869	14407602	Manes.01G037500	6294543	6296165	+		Rhodanese/Cell cycle control phosphatase superfamily protein
1	4531869	14407602	Manes.01G037600	6302346	6311449	-	GO:0007034, GO:0030904	vacuolar protein sorting 26A
1	4531869	14407602	Manes.01G037700	6314259	6330472	+		Membrane trafficking VPS53 family protein
1	4531869	14407602	Manes.01G037800	6328805	6328921	+
1	4531869	14407602	Manes.01G037900	6332888	6334342	-	GO:0017111, GO:0000166, GO:0005524	P-loop containing nucleoside triphosphate hydrolases superfamily protein
1	4531869	14407602	Manes.01G038000	6338114	6342224	-	GO:0017111, GO:0000166, GO:0005524	P-loop containing nucleoside triphosphate hydrolases superfamily protein
1	4531869	14407602	Manes.01G038100	6369314	6372929	+	GO:0055085	YELLOW STRIPE like 3
1	4531869	14407602	Manes.01G038200	6376543	6378515	+	GO:0020037	cytochrome B5 isoform E
1	4531869	14407602	Manes.01G038300	6379186	6382982	-	GO:0005097, GO:0032313	Ypt/Rab-GAP domain of gyp1p superfamily protein
1	4531869	14407602	Manes.01G038400	6384270	6385993	+		Plant protein of unknown function (DUF247)
1	4531869	14407602	Manes.01G038500	6386212	6386370	+
1	4531869	14407602	Manes.01G038600	6387322	6390941	-	GO:0005975, GO:0006098, GO:0017057	NagB/RpiA/CoA transferase-like superfamily protein
1	4531869	14407602	Manes.01G038700	6391403	6394780	-	GO:0016491, GO:0055114	NAD(P)-linked oxidoreductase superfamily protein
1	4531869	14407602	Manes.01G038800	6395220	6395546	-
1	4531869	14407602	Manes.01G038900	6397477	6398718	-	GO:0006355, GO:0005634, GO:0043565, GO:0003677, GO:0000976, GO:0003700	homeobox 7
1	4531869	14407602	Manes.01G039000	6409381	6410370	+
1	4531869	14407602	Manes.01G039100	6495670	6498425	-	GO:0005515	disease resistance family protein / LRR family protein
1	4531869	14407602	Manes.01G039200	6520707	6528179	-	GO:0006139, GO:0003676, GO:0008408	3\'-5\' exonuclease domain-containing protein
1	4531869	14407602	Manes.01G039300	6531714	6533802	+	GO:0005515, GO:0008270	ARABIDOPSIS TRITHORAX-RELATED PROTEIN 6
1	4531869	14407602	Manes.01G039400	6534408	6535121	+		Protein of unknown function, DUF538
1	4531869	14407602	Manes.01G039500	6552343	6555649	+	GO:0005515	Transducin/WD40 repeat-like superfamily protein
1	4531869	14407602	Manes.01G039600	6566228	6566847	-
1	4531869	14407602	Manes.01G039700	6567419	6570350	+		Tetratricopeptide repeat (TPR)-like superfamily protein
1	4531869	14407602	Manes.01G039800	6571811	6572327	+
1	4531869	14407602	Manes.01G039900	6573607	6573867	+
1	4531869	14407602	Manes.01G040000	6587602	6590215	+	GO:0004553, GO:0005975	O-Glycosyl hydrolases family 17 protein
1	4531869	14407602	Manes.01G040100	6639628	6643539	+	GO:0000062, GO:0005515	acyl-CoA binding protein 2
1	4531869	14407602	Manes.01G040200	6654893	6660216	+	GO:0006886, GO:0005515, GO:0008536	ARM repeat superfamily protein
1	4531869	14407602	Manes.01G040300	6663549	6664647	+
1	4531869	14407602	Manes.01G040400	6688619	6693552	+	GO:0006886, GO:0005515, GO:0008536	ARM repeat superfamily protein
1	4531869	14407602	Manes.01G040500	6694377	6700223	+	GO:0003824, GO:0004722, GO:0006470	thylakoid-associated phosphatase 38
1	4531869	14407602	Manes.01G040600	6707902	6716566	+	GO:0009058, GO:0016021, GO:0004659, GO:0006744	polyprenyltransferase 1
1	4531869	14407602	Manes.01G040700	6719052	6722309	+	GO:0005515	Pentatricopeptide repeat (PPR) superfamily protein
1	4531869	14407602	Manes.01G040800	6728178	6728597	-		DNAse I-like superfamily protein
1	4531869	14407602	Manes.01G040900	6763854	6765170	-	GO:0005515	disease resistance family protein / LRR family protein
1	4531869	14407602	Manes.01G041000	6779213	6782125	-	GO:0005515	disease resistance family protein / LRR family protein
1	4531869	14407602	Manes.01G041100	6783567	6786512	+	GO:0005515	disease resistance family protein / LRR family protein
1	4531869	14407602	Manes.01G041200	6789842	6790773	+		SAUR-like auxin-responsive protein family
1	4531869	14407602	Manes.01G041300	6797364	6804650	+
1	4531869	14407602	Manes.01G041400	6806678	6808979	-		GRF1-interacting factor 3
1	4531869	14407602	Manes.01G041500	6810342	6812710	+
1	4531869	14407602	Manes.01G041600	6812918	6813325	-
1	4531869	14407602	Manes.01G041700	6813414	6816891	-	GO:0006468, GO:0005515, GO:0004672, GO:0004674, GO:0004713, GO:0005524	PEP1 receptor 1
1	4531869	14407602	Manes.01G041800	6831700	6833979	+	GO:0006355, GO:0005634, GO:0016818, GO:0005524	growth-regulating factor 7
1	4531869	14407602	Manes.01G041900	6873957	6876644	-	GO:0005515	IQ-domain 17
1	4531869	14407602	Manes.01G042000	6877476	6877888	-
1	4531869	14407602	Manes.01G042100	6878330	6879663	-		Vacuolar ATPase assembly integral membrane protein VMA21-like domain
1	4531869	14407602	Manes.01G042200	6892756	6893838	+		heat shock protein 21
1	4531869	14407602	Manes.01G042300	6895559	6896017	-
1	4531869	14407602	Manes.01G042400	6912882	6919892	-	GO:0003676, GO:0000166	CTC-interacting domain 11
1	4531869	14407602	Manes.01G042500	6914333	6917004	+
1	4531869	14407602	Manes.01G042600	6973527	6980651	-	GO:0003676, GO:0000166	CTC-interacting domain 11
1	4531869	14407602	Manes.01G042700	7011408	7025882	-	GO:0005515	Transducin/WD40 repeat-like superfamily protein
1	4531869	14407602	Manes.01G042800	7029702	7033377	+	GO:0003676, GO:0000166	SER/ARG-rich protein 34A
1	4531869	14407602	Manes.01G042900	7034511	7034831	+
1	4531869	14407602	Manes.01G043000	7035118	7037851	-	GO:0008289	Polyketide cyclase/dehydrase and lipid transport superfamily protein
1	4531869	14407602	Manes.01G043100	7039175	7043067	+
1	4531869	14407602	Manes.01G043200	7046185	7051604	+	GO:0005515, GO:0000156, GO:0000160	pseudo-response regulator 5
1	4531869	14407602	Manes.01G043300	7058187	7060031	+		Late embryogenesis abundant (LEA) hydroxyproline-rich glycoprotein family
1	4531869	14407602	Manes.01G043400	7094048	7097678	-	GO:0016787
1	4531869	14407602	Manes.01G043500	7131526	7136684	+	GO:0016491, GO:0016706, GO:0055114	2-oxoglutarate (2OG) and Fe(II)-dependent oxygenase superfamily protein
1	4531869	14407602	Manes.01G043600	7137653	7141233	-	GO:0008171, GO:0046983	O-methyltransferase 1
1	4531869	14407602	Manes.01G043700	7249163	7252460	-	GO:0008171, GO:0046983	O-methyltransferase 1
1	4531869	14407602	Manes.01G043800	7303139	7304088	+
1	4531869	14407602	Manes.01G043900	7304514	7306835	+	GO:0005515	nascent polypeptide-associated complex subunit alpha-like protein 2
1	4531869	14407602	Manes.01G044000	7317566	7318958	-	GO:0006979, GO:0055114, GO:0004601, GO:0020037	Peroxidase superfamily protein
1	4531869	14407602	Manes.01G044100	7343408	7349854	-
1	4531869	14407602	Manes.01G044200	7433248	7433433	-
1	4531869	14407602	Manes.01G044300	7434577	7436486	-	GO:0030001, GO:0046872	Heavy metal transport/detoxification superfamily protein
1	4531869	14407602	Manes.01G044400	7438580	7440981	-	GO:0030001, GO:0046872	Heavy metal transport/detoxification superfamily protein
1	4531869	14407602	Manes.01G044500	7449847	7450621	-	GO:0008152, GO:0016787	IAA-leucine-resistant (ILR1)-like 3
1	4531869	14407602	Manes.01G044600	7460721	7464072	-	GO:0008152, GO:0016787	IAA-leucine-resistant (ILR1)-like 3
1	4531869	14407602	Manes.01G044700	7474134	7477559	-	GO:0006355, GO:0003677	TCV-interacting protein
1	4531869	14407602	Manes.01G044800	7501485	7503493	-		Calcium-binding endonuclease/exonuclease/phosphatase family
1	4531869	14407602	Manes.01G044900	7552437	7553692	+	GO:0006468, GO:0004672, GO:0004713, GO:0005524	Concanavalin A-like lectin protein kinase family protein
1	4531869	14407602	Manes.01G045000	7555955	7557854	-		Major facilitator superfamily protein
1	4531869	14407602	Manes.01G045100	7587236	7588279	-	GO:0003676, GO:0008270
1	4531869	14407602	Manes.01G045200	7625322	7625947	+	GO:0005622, GO:0005840, GO:0006412, GO:0003735	Ribosomal protein L19e family protein
1	4531869	14407602	Manes.01G045300	7651235	7652143	-
1	4531869	14407602	Manes.01G045400	7700181	7704491	+
1	4531869	14407602	Manes.01G045500	7733219	7739735	-		Transmembrane amino acid transporter family protein
1	4531869	14407602	Manes.01G045600	7931448	7936812	-
1	4531869	14407602	Manes.01G045700	8113996	8114622	-	GO:0006355, GO:0043565, GO:0003700	WRKY DNA-binding protein 18
1	4531869	14407602	Manes.01G045800	8115168	8115494	-
1	4531869	14407602	Manes.01G045900	8302277	8308551	-		COP1-interactive protein 1
1	4531869	14407602	Manes.01G046000	8318695	8321076	-		COP1-interactive protein 1
1	4531869	14407602	Manes.01G046100	8338742	8340266	-		Cox19-like CHCH family protein
1	4531869	14407602	Manes.01G046200	8450013	8451756	-	GO:0006355, GO:0003700	cytokinin response factor 2
1	4531869	14407602	Manes.01G046300	8614832	8615023	-
1	4531869	14407602	Manes.01G046400	8615244	8616261	-
1	4531869	14407602	Manes.01G046500	8617047	8617424	-
1	4531869	14407602	Manes.01G046600	8627970	8628378	+		Bifunctional inhibitor/lipid-transfer protein/seed storage 2S albumin superfamily protein
1	4531869	14407602	Manes.01G046700	8642632	8646729	-	GO:0006468, GO:0005515, GO:0004672, GO:0004713, GO:0005524	Leucine-rich repeat protein kinase family protein
1	4531869	14407602	Manes.01G046800	8772589	8773113	-		DNA-directed RNA polymerase family protein
1	4531869	14407602	Manes.01G046900	8773295	8773868	+
1	4531869	14407602	Manes.01G047000	8919417	8921838	+		alpha/beta-Hydrolases superfamily protein
1	4531869	14407602	Manes.01G047100	8965964	8966779	-
1	4531869	14407602	Manes.01G047200	9124114	9126089	+	GO:0006355, GO:0043565, GO:0003700	WRKY family transcription factor
1	4531869	14407602	Manes.01G047300	9216767	9216886	+
1	4531869	14407602	Manes.01G047400	9270438	9272048	+	GO:0016758, GO:0008152	UDP-Glycosyltransferase superfamily protein
1	4531869	14407602	Manes.01G047500	9333076	9338516	+		Pentatricopeptide repeat (PPR) superfamily protein
1	4531869	14407602	Manes.01G047600	9339571	9341033	+
1	4531869	14407602	Manes.01G047700	9355566	9356217	+
1	4531869	14407602	Manes.01G047800	9356288	9360868	+	GO:0003824, GO:0044237, GO:0050662, GO:0003978, GO:0006012	UDP-D-glucose/UDP-D-galactose 4-epimerase 5
1	4531869	14407602	Manes.01G047900	9401510	9410883	+	GO:0006468, GO:0005515, GO:0004672, GO:0005524	SPA1-related 2
1	4531869	14407602	Manes.01G048000	9410957	9414100	-	GO:0006468, GO:0004672, GO:0004713, GO:0005524	Protein kinase family protein
1	4531869	14407602	Manes.01G048100	9588497	9594602	-	GO:0005622, GO:0006413, GO:0003743, GO:0003924, GO:0005525	Translation initiation factor 2, small GTP-binding protein
1	4531869	14407602	Manes.01G048200	9667056	9667553	+
1	4531869	14407602	Manes.01G048300	9748504	9748911	+		Plant self-incompatibility protein S1 family
1	4531869	14407602	Manes.01G048400	9749415	9750935	-	GO:0005622, GO:0005840, GO:0006412, GO:0003735	Ribosomal L18p/L5e family protein
1	4531869	14407602	Manes.01G048500	9755650	9763726	+	GO:0016020, GO:0008378, GO:0006486	Galactosyltransferase family protein
1	4531869	14407602	Manes.01G048600	9830200	9833091	+	GO:0003824, GO:0005975, GO:0016853, GO:0030246	Galactose mutarotase-like superfamily protein
1	4531869	14407602	Manes.01G048700	9926525	9926781	+
1	4531869	14407602	Manes.01G048800	9931630	9931734	+
1	4531869	14407602	Manes.01G048900	9990571	9993398	-	GO:0004550, GO:0005524, GO:0006165, GO:0006183, GO:0006228, GO:0006241	Nucleoside diphosphate kinase family protein
1	4531869	14407602	Manes.01G049000	10080911	10082652	+
1	4531869	14407602	Manes.01G049100	10135860	10139880	+	GO:0005515, GO:0004842, GO:0008270	PHD finger protein-related
1	4531869	14407602	Manes.01G049200	10145793	10146515	+
1	4531869	14407602	Manes.01G049300	10186136	10190166	+		Pleckstrin homology (PH) domain-containing protein
1	4531869	14407602	Manes.01G049400	10465854	10466009	+
1	4531869	14407602	Manes.01G049500	10469342	10482673	+
1	4531869	14407602	Manes.01G049600	10488612	10488917	-		Zinc knuckle (CCHC-type) family protein
1	4531869	14407602	Manes.01G049700	10526485	10534774	+	GO:0003924, GO:0005525	dynamin-like protein
1	4531869	14407602	Manes.01G049800	10536470	10548298	+	GO:0006629, GO:0004806	alpha/beta-Hydrolases superfamily protein
1	4531869	14407602	Manes.01G049900	10616156	10617497	-	GO:0005509	Calcium-binding EF-hand family protein
1	4531869	14407602	Manes.01G050000	10681884	10682063	+	GO:0006508, GO:0004190
1	4531869	14407602	Manes.01G050100	10710427	10718360	-
1	4531869	14407602	Manes.01G050200	10753722	10762714	-	GO:0005515, GO:0008270
1	4531869	14407602	Manes.01G050300	10848057	10851745	+
1	4531869	14407602	Manes.01G050400	10851971	10853791	+		Pathogenesis-related thaumatin superfamily protein
1	4531869	14407602	Manes.01G050500	10973188	10984897	+	GO:0006812, GO:0055085, GO:0016021, GO:0015299	cation/H+ exchanger 18
1	4531869	14407602	Manes.01G050600	11244533	11248750	+	GO:0006812, GO:0055085, GO:0016021, GO:0015299	cation/H+ exchanger 18
1	4531869	14407602	Manes.01G050700	11346420	11347112	+		Disease resistance-responsive (dirigent-like protein) family protein
1	4531869	14407602	Manes.01G050800	11464215	11467491	-	GO:0015743	aluminum-activated malate transporter 9
1	4531869	14407602	Manes.01G050900	11532432	11536306	+	GO:0006468, GO:0004672, GO:0004674, GO:0004713, GO:0005509, GO:0005524	calcium-dependent protein kinase 6
7	2095785	2206413	Manes.07G022400	2093408	2096799	+		TCP family transcription factor
7	2095785	2206413	Manes.07G022500	2098183	2103348	-
7	2095785	2206413	Manes.07G022600	2103747	2106060	+		Cox19 family protein (CHCH motif)
7	2095785	2206413	Manes.07G022700	2107007	2111964	-	GO:0016020, GO:0015095, GO:0015693	Protein of unknown function (DUF803)
7	2095785	2206413	Manes.07G022800	2116947	2117431	+
7	2095785	2206413	Manes.07G022900	2118106	2123781	-	GO:0005737, GO:0000105, GO:0000287, GO:0003879	ATP phosphoribosyl transferase 2
7	2095785	2206413	Manes.07G023000	2126969	2127700	-
7	2095785	2206413	Manes.07G023100	2129478	2133589	-	GO:0005515	Argonaute family protein
7	2095785	2206413	Manes.07G023200	2139109	2142538	+		Protein of unknown function (DUF1682)
7	2095785	2206413	Manes.07G023300	2149474	2153200	+		Lactoylglutathione lyase / glyoxalase I family protein
7	2095785	2206413	Manes.07G023400	2153901	2161869	-
7	2095785	2206413	Manes.07G023500	2162496	2165845	-		jasmonate-zim-domain protein 12
7	2095785	2206413	Manes.07G023600	2171977	2176679	-	GO:0016020, GO:0006814, GO:0008508	Sodium Bile acid symporter family
7	2095785	2206413	Manes.07G023700	2182980	2184076	-		Protein of unknown function (DUF679)
7	2095785	2206413	Manes.07G023800	2187045	2198483	+	GO:0005515	DNA-binding bromodomain-containing protein
7	2095785	2206413	Manes.07G023900	2201047	2207745	-	GO:0003676, GO:0004386, GO:0008026, GO:0005524	P-loop containing nucleoside triphosphate hydrolases superfamily protein
13	0	2495605	Manes.13G000100	56575	59149	-	GO:0005515	disease resistance family protein / LRR family protein
13	0	2495605	Manes.13G000200	61249	64556	-	GO:0005515	Tetratricopeptide repeat (TPR)-like superfamily protein
13	0	2495605	Manes.13G000300	104451	114364	-	GO:0003676, GO:0000166	RNA binding (RRM/RBD/RNP motifs) family protein
13	0	2495605	Manes.13G000400	115537	116235	+
13	0	2495605	Manes.13G000500	116558	118634	-	GO:0006631, GO:0016491, GO:0055114, GO:0045300	Plant stearoyl-acyl-carrier-protein desaturase family protein
13	0	2495605	Manes.13G000600	121243	121470	-
13	0	2495605	Manes.13G000700	144515	151508	-		chromatin assembly factor-1 (FASCIATA1) (FAS1)
13	0	2495605	Manes.13G000800	260550	264266	-		PEBP (phosphatidylethanolamine-binding protein) family protein
13	0	2495605	Manes.13G000900	318712	320915	-	GO:0016747	HXXXD-type acyl-transferase family protein
13	0	2495605	Manes.13G001000	323513	326101	+	GO:0006508, GO:0008234	Cysteine proteinases superfamily protein
13	0	2495605	Manes.13G001100	326582	331186	+	GO:0008152, GO:0016791	2-phosphoglycolate phosphatase 1
13	0	2495605	Manes.13G001200	333276	341232	+	GO:0016021, GO:0000139, GO:0008643, GO:0005351	Nucleotide-sugar transporter family protein
13	0	2495605	Manes.13G001300	342427	354159	+	GO:0005515, GO:0008270	IBR domain-containing protein
13	0	2495605	Manes.13G001400	354536	363546	-	GO:0000226, GO:0005815, GO:0000922	Spc97 / Spc98 family of spindle pole body (SBP) component
13	0	2495605	Manes.13G001500	365819	369305	-	GO:0005515, GO:0007165, GO:0006952, GO:0043531	disease resistance protein (TIR-NBS-LRR class), putative
13	0	2495605	Manes.13G001600	369476	371409	+		Protein of unknown function (DUF565)
13	0	2495605	Manes.13G001700	372287	373672	+	GO:0016788, GO:0016787, GO:0006629, GO:0016298	GDSL-like Lipase/Acylhydrolase superfamily protein
13	0	2495605	Manes.13G001800	376245	380186	-	GO:0006355, GO:0003700	Integrase-type DNA-binding superfamily protein
13	0	2495605	Manes.13G001900	384379	393514	-	GO:0006629, GO:0008374	lecithin:cholesterol acyltransferase 3
13	0	2495605	Manes.13G002000	395550	395666	+
13	0	2495605	Manes.13G002100	395723	399966	-	GO:0005515, GO:0007165, GO:0006952, GO:0043531	disease resistance protein (TIR-NBS-LRR class), putative
13	0	2495605	Manes.13G002200	401090	405422	-	GO:0005515, GO:0007165, GO:0006952, GO:0043531	Disease resistance protein (TIR-NBS-LRR class) family
13	0	2495605	Manes.13G002300	411813	411929	+
13	0	2495605	Manes.13G002400	414889	415005	+
13	0	2495605	Manes.13G002500	418803	425219	-	GO:0005515, GO:0007165, GO:0006952, GO:0043531	Disease resistance protein (TIR-NBS-LRR class) family
13	0	2495605	Manes.13G002600	425972	433339	-	GO:0005515, GO:0007165, GO:0006952, GO:0043531	disease resistance protein (TIR-NBS-LRR class), putative
13	0	2495605	Manes.13G002700	442195	443581	-	GO:0005515	disease resistance protein (TIR-NBS-LRR class), putative
13	0	2495605	Manes.13G002800	444015	444896	-	GO:0006952, GO:0043531	disease resistance protein (TIR-NBS-LRR class), putative
13	0	2495605	Manes.13G002900	447151	449301	-	GO:0005622, GO:0005840, GO:0006412, GO:0003735	Ribosomal L38e protein family
13	0	2495605	Manes.13G003000	522111	523373	-	GO:0003824, GO:0006596	Pyridoxal-dependent decarboxylase family protein
13	0	2495605	Manes.13G003100	526942	532567	-	GO:0008152, GO:0016491	NAD(P)-binding Rossmann-fold superfamily protein
13	0	2495605	Manes.13G003200	535378	539506	+
13	0	2495605	Manes.13G003300	540080	543793	+	GO:0006633	mitochondrial acyl carrier protein 2
13	0	2495605	Manes.13G003400	545722	550227	+	GO:0005783, GO:0005509, GO:0006457, GO:0051082	calreticulin 3
13	0	2495605	Manes.13G003500	551022	554763	-
13	0	2495605	Manes.13G003600	555456	565189	+	GO:0006376, GO:0003729, GO:0005685	LUC7 related protein
13	0	2495605	Manes.13G003700	570108	570572	-		Tetratricopeptide repeat (TPR)-like superfamily protein
13	0	2495605	Manes.13G003800	572434	573327	+		thaumatin-like protein 3
13	0	2495605	Manes.13G003900	574459	575477	+		thaumatin-like protein 3
13	0	2495605	Manes.13G004000	580566	582179	-		Protein of unknown function, DUF538
13	0	2495605	Manes.13G004100	583251	589455	-	GO:0006633, GO:0003989, GO:0009317	chloroplastic acetylcoenzyme A carboxylase 1
13	0	2495605	Manes.13G004200	590879	592696	+	GO:0005515	ATP binding;nucleic acid binding;helicases
13	0	2495605	Manes.13G004300	594943	595482	+		Tetratricopeptide repeat (TPR)-like superfamily protein
13	0	2495605	Manes.13G004400	597262	599968	-		KRR1 family protein
13	0	2495605	Manes.13G004500	616967	620889	-	GO:0005975, GO:0030246	glutamine-fructose-6-phosphate transaminase (isomerizing)s;sugar binding;transaminases
13	0	2495605	Manes.13G004600	622536	624394	-	GO:0006662, GO:0015035, GO:0045454	thioredoxin F2
13	0	2495605	Manes.13G004700	642713	647597	+	GO:0006508, GO:0004190	Eukaryotic aspartyl protease family protein
13	0	2495605	Manes.13G004800	662567	664556	-		Uncharacterized conserved protein (DUF2358)
13	0	2495605	Manes.13G004900	665101	667151	+	GO:0005515	ATP binding;nucleic acid binding;helicases
13	0	2495605	Manes.13G005000	667821	672548	-	GO:0003824	Protein phosphatase 2C family protein
13	0	2495605	Manes.13G005100	679683	683820	-	GO:0005515	ARM repeat superfamily protein
13	0	2495605	Manes.13G005200	684757	686458	+	GO:0005515	Pentatricopeptide repeat (PPR) superfamily protein
13	0	2495605	Manes.13G005300	689988	693677	+	GO:0016787, GO:0008299, GO:0004452	isopentenyl pyrophosphate:dimethylallyl pyrophosphate isomerase 2
13	0	2495605	Manes.13G005400	694022	695854	-	GO:0005515	Pentatricopeptide repeat (PPR) superfamily protein
13	0	2495605	Manes.13G005500	699697	700467	+	GO:0008080	Acyl-CoA N-acyltransferases (NAT) superfamily protein
13	0	2495605	Manes.13G005600	703685	704343	-		zinc finger (C2H2 type) family protein
13	0	2495605	Manes.13G005700	705815	708380	-	GO:0016791, GO:0004725, GO:0016311	Tyrosine phosphatase family protein
13	0	2495605	Manes.13G005800	710038	711326	-		ROP-interactive CRIB motif-containing protein 4
13	0	2495605	Manes.13G005900	712490	714567	+	GO:0005515	ATP binding;nucleic acid binding;helicases
13	0	2495605	Manes.13G006000	717201	718680	+	GO:0005515	ATP binding;nucleic acid binding;helicases
13	0	2495605	Manes.13G006100	721602	723244	-	GO:0004140, GO:0005524, GO:0015937	dephospho-CoA kinase family
13	0	2495605	Manes.13G006200	724072	727389	-	GO:0006468, GO:0004672, GO:0004674, GO:0004713, GO:0005524, GO:0016998	wall associated kinase-like 1
13	0	2495605	Manes.13G006300	726560	727214	+
13	0	2495605	Manes.13G006400	730942	732499	-	GO:0005515	Pentatricopeptide repeat (PPR) superfamily protein
13	0	2495605	Manes.13G006500	733976	737949	-	GO:0005515	Pentatricopeptide repeat (PPR) superfamily protein
13	0	2495605	Manes.13G006600	738302	740453	-	GO:0005515	pentatricopeptide (PPR) repeat-containing protein
13	0	2495605	Manes.13G006700	742648	745094	-	GO:0005515	ATP binding;nucleic acid binding;helicases
13	0	2495605	Manes.13G006800	750620	752529	+	GO:0016021	senescence-associated gene 29
13	0	2495605	Manes.13G006900	753809	757576	-	GO:0003676, GO:0004386, GO:0005524	RNA helicase family protein
13	0	2495605	Manes.13G007000	759830	764974	-	GO:0006468, GO:0004672, GO:0004674, GO:0004713, GO:0005524	Protein kinase superfamily protein
13	0	2495605	Manes.13G007100	768292	770229	+	GO:0000145, GO:0006887	exocyst subunit exo70 family protein C1
13	0	2495605	Manes.13G007200	771539	771955	+	GO:0009055, GO:0015035, GO:0045454	Thioredoxin superfamily protein
13	0	2495605	Manes.13G007300	772559	773824	+		Pollen Ole e 1 allergen and extensin family protein
13	0	2495605	Manes.13G007400	777281	777588	+
13	0	2495605	Manes.13G007500	777594	778325	+		SAUR-like auxin-responsive protein family
13	0	2495605	Manes.13G007600	782290	786587	+	GO:0016787
13	0	2495605	Manes.13G007700	788258	790088	+	GO:0005515, GO:0051087	BCL-2-associated athanogene 5
13	0	2495605	Manes.13G007800	791905	800299	+	GO:0005515	GYF domain-containing protein
13	0	2495605	Manes.13G007900	801012	804695	-	GO:0003824, GO:0008152	catalytics;hydrolases
13	0	2495605	Manes.13G008000	805359	808541	+	GO:0003755, GO:0006457	cyclophilin 20-2
13	0	2495605	Manes.13G008100	808964	809944	+
13	0	2495605	Manes.13G008200	811503	814547	-	GO:0008152, GO:0016597	ACT domain repeat 4
13	0	2495605	Manes.13G008300	815757	817107	-		TEOSINTE BRANCHED 1, cycloidea, PCF (TCP)-domain family protein 20
13	0	2495605	Manes.13G008400	819429	824516	-	GO:0055114, GO:0004345, GO:0006006, GO:0050661	glucose-6-phosphate dehydrogenase 2
13	0	2495605	Manes.13G008500	829450	830337	-
13	0	2495605	Manes.13G008600	832138	834627	-
13	0	2495605	Manes.13G008700	836479	837390	-	GO:0030001, GO:0046872	Heavy metal transport/detoxification superfamily protein
13	0	2495605	Manes.13G008800	838118	839782	+
13	0	2495605	Manes.13G008900	863822	865388	+
13	0	2495605	Manes.13G009000	873841	875939	+
13	0	2495605	Manes.13G009100	882446	883769	+	GO:0006355, GO:0043565, GO:0003700	WRKY DNA-binding protein 75
13	0	2495605	Manes.13G009200	886887	893349	+		Protein of unknown function (DUF1664)
13	0	2495605	Manes.13G009300	894169	904101	+	GO:0016779, GO:0003896, GO:0006269	DNA primase, large subunit family
13	0	2495605	Manes.13G009400	906692	910461	+	GO:0005634, GO:0003677	Squamosa promoter-binding protein-like (SBP domain) transcription factor family protein
13	0	2495605	Manes.13G009500	911712	912305	+
13	0	2495605	Manes.13G009600	921491	926864	+	GO:0006355, GO:0005634, GO:0003677, GO:0003700, GO:0046983	K-box region and MADS-box transcription factor family protein
13	0	2495605	Manes.13G009700	955748	957718	-
13	0	2495605	Manes.13G009800	985024	994963	-
13	0	2495605	Manes.13G009900	999968	1003180	+
13	0	2495605	Manes.13G010000	1012505	1012750	-		Protein of unknown function (DUF 3339)
13	0	2495605	Manes.13G010100	1013562	1013771	-		Protein of unknown function (DUF 3339)
13	0	2495605	Manes.13G010200	1017302	1025116	+	GO:0005634, GO:0005515, GO:0003677	Calmodulin-binding transcription activator protein with CG-1 and Ankyrin domains
13	0	2495605	Manes.13G010300	1027233	1028740	+
13	0	2495605	Manes.13G010400	1029601	1031551	-	GO:0005622, GO:0006810	nuclear transport factor 2B
13	0	2495605	Manes.13G010500	1032655	1040465	-	GO:0016310, GO:0016020, GO:0000155, GO:0016772, GO:0000156, GO:0000160, GO:0007165, GO:0005524	histidine kinase 3
13	0	2495605	Manes.13G010600	1053383	1054812	+	GO:0005783	Ribosome associated membrane protein RAMP4
13	0	2495605	Manes.13G010700	1057389	1062673	-	GO:0005515	Galactose oxidase/kelch repeat superfamily protein
13	0	2495605	Manes.13G010800	1067374	1070521	+	GO:0003824, GO:0008152	acyl-CoA synthetase 5
13	0	2495605	Manes.13G010900	1076307	1076770	+
13	0	2495605	Manes.13G011000	1077113	1080930	+	GO:0005634, GO:0003677	squamosa promoter binding protein-like 2
13	0	2495605	Manes.13G011100	1082144	1082401	+
13	0	2495605	Manes.13G011200	1084504	1088661	-	GO:0008270	Ran BP2/NZF zinc finger-like superfamily protein
13	0	2495605	Manes.13G011300	1091173	1096205	+		evolutionarily conserved C-terminal region 5
13	0	2495605	Manes.13G011400	1096742	1098319	-		glycosylphosphatidylinositol-anchored lipid protein transfer 1
13	0	2495605	Manes.13G011500	1101673	1102542	+		Protein of unknown function (DUF579)
13	0	2495605	Manes.13G011600	1103738	1107739	-	GO:0003824, GO:0030170	Pyridoxal phosphate (PLP)-dependent transferases superfamily protein
13	0	2495605	Manes.13G011700	1108135	1111636	-
13	0	2495605	Manes.13G011800	1117866	1122143	+		oxidoreductase, 2OG-Fe(II) oxygenase family protein
13	0	2495605	Manes.13G011900	1124748	1126420	+		PEBP (phosphatidylethanolamine-binding protein) family protein
13	0	2495605	Manes.13G012000	1131816	1143351	-	GO:0006355, GO:0005634, GO:0005515, GO:0003677, GO:0000785	Transducin/WD40 repeat-like superfamily protein
13	0	2495605	Manes.13G012100	1144121	1145697	-	GO:0016020, GO:0009765	photosystem I light harvesting complex gene 2
13	0	2495605	Manes.13G012200	1178228	1180173	+	GO:0005515	HCP-like superfamily protein with MYND-type zinc finger
13	0	2495605	Manes.13G012300	1182543	1184478	+
13	0	2495605	Manes.13G012400	1184696	1186381	-		Rubber elongation factor protein (REF)
13	0	2495605	Manes.13G012500	1193316	1195600	-	GO:0016705, GO:0055114, GO:0005506, GO:0020037	cytochrome P450, family 78, subfamily A, polypeptide 10
13	0	2495605	Manes.13G012600	1197928	1204433	-	GO:0005515, GO:0005742, GO:0045040	translocase outer membrane 20-2
13	0	2495605	Manes.13G012700	1205340	1205867	+		RING/U-box superfamily protein
13	0	2495605	Manes.13G012800	1208623	1211688	-	GO:0005622, GO:0005840, GO:0015934, GO:0006412, GO:0003735	Ribosomal protein L22p/L17e family protein
13	0	2495605	Manes.13G012900	1318176	1319230	+	GO:0016788, GO:0006629	GDSL-like Lipase/Acylhydrolase superfamily protein
13	0	2495605	Manes.13G013000	1321103	1323327	-	GO:0005515, GO:0008270	RING/U-box superfamily protein
13	0	2495605	Manes.13G013100	1331116	1333443	+	GO:0005515, GO:0046872, GO:0008270	RING/U-box superfamily protein
13	0	2495605	Manes.13G013200	1336941	1341473	+	GO:0000156, GO:0000160	response regulator 11
13	0	2495605	Manes.13G013300	1341686	1345190	-	GO:0007067, GO:0005874, GO:0005819
13	0	2495605	Manes.13G013400	1346662	1347849	-		heat shock protein 21
13	0	2495605	Manes.13G013500	1348999	1350172	-	GO:0003682	myb domain protein 40
13	0	2495605	Manes.13G013600	1360836	1362317	-		scarecrow-like 3
13	0	2495605	Manes.13G013700	1363217	1365616	-	GO:0008152, GO:0016787	carboxyesterase 16
13	0	2495605	Manes.13G013800	1367725	1369268	+	GO:0016747	HXXXD-type acyl-transferase family protein
13	0	2495605	Manes.13G013900	1369455	1370756	-	GO:0016747	HXXXD-type acyl-transferase family protein
13	0	2495605	Manes.13G014000	1372151	1373563	-	GO:0016747	HXXXD-type acyl-transferase family protein
13	0	2495605	Manes.13G014100	1374915	1376243	-	GO:0016747	HXXXD-type acyl-transferase family protein
13	0	2495605	Manes.13G014200	1378693	1382607	-	GO:0000159, GO:0007165, GO:0008601	Protein phosphatase 2A regulatory B subunit family protein
13	0	2495605	Manes.13G014300	1384327	1388084	+	GO:0005515, GO:0048500, GO:0006614, GO:0008312	SRP72 RNA-binding domain
13	0	2495605	Manes.13G014400	1390250	1393218	+		Ribonuclease inhibitor
13	0	2495605	Manes.13G014500	1393675	1394288	+
13	0	2495605	Manes.13G014600	1396904	1397080	-
13	0	2495605	Manes.13G014700	1397295	1399549	-	GO:0004518, GO:0003677	Restriction endonuclease, type II-like superfamily protein
13	0	2495605	Manes.13G014800	1399979	1405984	+	GO:0003682	Homeodomain-like superfamily protein
13	0	2495605	Manes.13G014900	1406074	1407630	-		DNA-binding HORMA family protein
13	0	2495605	Manes.13G015000	1414205	1420217	+	GO:0006810, GO:0055085, GO:0016021, GO:0017111, GO:0000166, GO:0016887, GO:0042626, GO:0005524	multidrug resistance-associated protein 3
13	0	2495605	Manes.13G015100	1420598	1421350	-		B12D protein
13	0	2495605	Manes.13G015200	1422746	1425416	+	GO:0055114, GO:0016620, GO:0006006, GO:0050661, GO:0051287	glyceraldehyde-3-phosphate dehydrogenase C subunit 1
13	0	2495605	Manes.13G015300	1428053	1431791	+	GO:0005515	Tetratricopeptide repeat (TPR)-like superfamily protein
13	0	2495605	Manes.13G015400	1435068	1438505	+	GO:0005515	Ankyrin repeat family protein
13	0	2495605	Manes.13G015500	1450486	1453575	-	GO:0008152, GO:0016491	NAD(P)-binding Rossmann-fold superfamily protein
13	0	2495605	Manes.13G015600	1454727	1455518	-		F-box family protein
13	0	2495605	Manes.13G015700	1457749	1460092	-		Lojap-related protein
13	0	2495605	Manes.13G015800	1463740	1470343	+
13	0	2495605	Manes.13G015900	1470921	1479622	+	GO:0006310, GO:0003676, GO:0004386, GO:0008026, GO:0005524	DEAD/DEAH box RNA helicase family protein
13	0	2495605	Manes.13G016000	1480210	1482740	+		Acid phosphatase/vanadium-dependent haloperoxidase-related protein
13	0	2495605	Manes.13G016100	1483307	1488517	-	GO:0008152, GO:0016491	FAD/NAD(P)-binding oxidoreductase family protein
13	0	2495605	Manes.13G016200	1490728	1493791	+		Remorin family protein
13	0	2495605	Manes.13G016300	1495055	1501650	+	GO:0006468, GO:0004672, GO:0004674, GO:0004713, GO:0005524	Protein kinase superfamily protein
13	0	2495605	Manes.13G016400	1503433	1506619	-		Protein of unknown function (DUF3537)
13	0	2495605	Manes.13G016500	1509429	1516431	-	GO:0006807, GO:0016787, GO:0019627, GO:0009039, GO:0016151, GO:0043419	urease
13	0	2495605	Manes.13G016600	1518775	1522104	-	GO:0006139, GO:0016776, GO:0019205, GO:0004017, GO:0005524	adenylate kinase 1
13	0	2495605	Manes.13G016700	1523838	1524050	+
13	0	2495605	Manes.13G016800	1524253	1533571	-	GO:0003676, GO:0004386, GO:0008026, GO:0005524	RNA helicase family protein
13	0	2495605	Manes.13G016900	1534770	1539113	-	GO:0005515
13	0	2495605	Manes.13G017000	1565846	1567054	+
13	0	2495605	Manes.13G017100	1567228	1570041	-		golgi nucleotide sugar transporter 3
13	0	2495605	Manes.13G017200	1569524	1578245	+
13	0	2495605	Manes.13G017300	1578521	1581495	-		Cysteine proteinases superfamily protein
13	0	2495605	Manes.13G017400	1581929	1583196	+
13	0	2495605	Manes.13G017500	1585903	1587602	+	GO:0017111, GO:0000166, GO:0005524	P-loop containing nucleoside triphosphate hydrolases superfamily protein
13	0	2495605	Manes.13G017600	1587657	1592508	-	GO:0005515, GO:0000151, GO:0016567, GO:0004842	ARM repeat superfamily protein
13	0	2495605	Manes.13G017700	1605034	1608910	+	GO:0051603, GO:0004175, GO:0004298, GO:0005839	N-terminal nucleophile aminohydrolases (Ntn hydrolases) superfamily protein
13	0	2495605	Manes.13G017800	1611486	1617388	+	GO:0006468, GO:0005515, GO:0004672, GO:0004713, GO:0005524	Leucine-rich repeat protein kinase family protein
13	0	2495605	Manes.13G017900	1621601	1622755	-
13	0	2495605	Manes.13G018000	1625392	1627205	+
13	0	2495605	Manes.13G018100	1629350	1638800	+	GO:0009311, GO:0004573	glucosidase 1
13	0	2495605	Manes.13G018200	1638874	1643140	-
13	0	2495605	Manes.13G018300	1643444	1647339	-	GO:0005515	Galactose oxidase/kelch repeat superfamily protein
13	0	2495605	Manes.13G018400	1655284	1658592	+	GO:0003924, GO:0005525	Minichromosome maintenance (MCM2/3/5) family protein
13	0	2495605	Manes.13G018500	1659962	1660667	-	GO:0016021, GO:0008233, GO:0005787, GO:0006465	Microsomal signal peptidase 12 kDa subunit (SPC12)
13	0	2495605	Manes.13G018600	1660887	1661036	+
13	0	2495605	Manes.13G018700	1710686	1716534	+	GO:0038032	G-protein coupled receptors;GTPase activators
13	0	2495605	Manes.13G018800	1723356	1726523	+	GO:0008152, GO:0016491	beta-ketoacyl reductase 1
13	0	2495605	Manes.13G018900	1828010	1834995	+
13	0	2495605	Manes.13G019000	1846197	1849503	+	GO:0008152, GO:0016491	beta-ketoacyl reductase 1
13	0	2495605	Manes.13G019100	1851661	1856804	+		COP1-interacting protein 4
13	0	2495605	Manes.13G019200	1857137	1857979	-	GO:0016021, GO:0009523, GO:0015979, GO:0030145	photosystem II BY
13	0	2495605	Manes.13G019300	1859159	1864280	+	GO:0016021, GO:0051205	OxaA/YidC-like membrane insertion protein
13	0	2495605	Manes.13G019400	1868329	1872380	+		Regulator of chromosome condensation (RCC1) family protein
13	0	2495605	Manes.13G019500	1876657	1879104	+		Pectate lyase family protein
13	0	2495605	Manes.13G019600	1880451	1885335	-	GO:0044267, GO:0005524, GO:0006457, GO:0051082	TCP-1/cpn60 chaperonin family protein
13	0	2495605	Manes.13G019700	1886690	1886995	+
13	0	2495605	Manes.13G019800	1889857	1895809	-	GO:0003676, GO:0000166	RNA-binding (RRM/RBD/RNP motifs) family protein
13	0	2495605	Manes.13G019900	1897462	1903865	-	GO:0005856, GO:0005524, GO:0005885, GO:0030833, GO:0034314	Actin-like ATPase superfamily protein
13	0	2495605	Manes.13G020000	1909190	1912076	+	GO:0003676, GO:0000166	terminal EAR1-like 1
13	0	2495605	Manes.13G020100	1916365	1917847	-	GO:0006508, GO:0008234	Cysteine proteinases superfamily protein
13	0	2495605	Manes.13G020200	1921306	1921805	-
13	0	2495605	Manes.13G020300	1925502	1930398	+	GO:0006810, GO:0055085, GO:0016021, GO:0017111, GO:0000166, GO:0016887, GO:0042626, GO:0005524	ABC transporter family protein
13	0	2495605	Manes.13G020400	1968606	1970094	+	GO:0005515	Transducin/WD40 repeat-like superfamily protein
13	0	2495605	Manes.13G020500	1976251	1979254	-
13	0	2495605	Manes.13G020600	1980286	1981293	-
13	0	2495605	Manes.13G020700	1982378	1984015	+	GO:0016705, GO:0055114, GO:0005506, GO:0020037	cytochrome P450, family 86, subfamily C, polypeptide 1
13	0	2495605	Manes.13G020800	1984570	1987017	-	GO:0004553, GO:0005975	Cellulase (glycosyl hydrolase family 5) protein
13	0	2495605	Manes.13G020900	1990796	1997913	+	GO:0005643, GO:0016973	embryo defective 1745
13	0	2495605	Manes.13G021000	1999034	2009407	-	GO:0005515, GO:0008270	RING domain ligase2
13	0	2495605	Manes.13G021100	2015956	2020637	+
13	0	2495605	Manes.13G021200	2035350	2037814	-	GO:0016705, GO:0055114, GO:0005506, GO:0020037	cytochrome P450, family 71, subfamily B, polypeptide 34
13	0	2495605	Manes.13G021300	2042885	2043022	+
13	0	2495605	Manes.13G021400	2077022	2081603	-	GO:0005515	Pentatricopeptide repeat (PPR-like) superfamily protein
13	0	2495605	Manes.13G021500	2097805	2103255	-		sphere organelles protein-related
13	0	2495605	Manes.13G021600	2104334	2107242	-	GO:0005622, GO:0005840, GO:0006412, GO:0003735	Ribosomal protein S21 family protein
13	0	2495605	Manes.13G021700	2112798	2115533	-	GO:0016705, GO:0055114, GO:0005506, GO:0020037	cytochrome P450, family 71, subfamily B, polypeptide 34
13	0	2495605	Manes.13G021800	2116108	2118150	-	GO:0016705, GO:0055114, GO:0005506, GO:0020037	cytochrome P450, family 71, subfamily B, polypeptide 36
13	0	2495605	Manes.13G021900	2118831	2120012	-
13	0	2495605	Manes.13G022000	2122840	2124390	-	GO:0005515	Pentatricopeptide repeat (PPR-like) superfamily protein
13	0	2495605	Manes.13G022100	2128001	2133777	+	GO:0003824, GO:0004553, GO:0005975	Melibiase family protein
13	0	2495605	Manes.13G022200	2162877	2168339	+		sulfur E2
13	0	2495605	Manes.13G022300	2171876	2178841	+		eukaryotic translation initiation factor 4B1
13	0	2495605	Manes.13G022400	2181254	2183589	+	GO:0016788, GO:0006629	GDSL-like Lipase/Acylhydrolase superfamily protein
13	0	2495605	Manes.13G022500	2183712	2186008	+	GO:0016788, GO:0006629	GDSL-like Lipase/Acylhydrolase superfamily protein
13	0	2495605	Manes.13G022600	2187618	2188586	-		Plant protein of unknown function (DUF868)
13	0	2495605	Manes.13G022700	2189795	2192468	-	GO:0003824, GO:0004722, GO:0006470	Protein phosphatase 2C family protein
13	0	2495605	Manes.13G022800	2192484	2192852	-
13	0	2495605	Manes.13G022900	2195854	2202619	+	GO:0005524	chloroplast sensor kinase
13	0	2495605	Manes.13G023000	2207079	2217273	+		Protein of unknown function (DUF707)
13	0	2495605	Manes.13G023100	2217648	2218688	+	GO:0005515, GO:0046872, GO:0008270	RING/U-box superfamily protein
13	0	2495605	Manes.13G023200	2220731	2221009	-
13	0	2495605	Manes.13G023300	2223429	2226472	-	GO:0016020, GO:0003830, GO:0006487	beta-1,4-N-acetylglucosaminyltransferase family protein
13	0	2495605	Manes.13G023400	2228405	2230803	+	GO:0016491, GO:0055114	NAD(P)-linked oxidoreductase superfamily protein
13	0	2495605	Manes.13G023500	2236762	2240292	+		Phototropic-responsive NPH3 family protein
13	0	2495605	Manes.13G023600	2242037	2242327	-
13	0	2495605	Manes.13G023700	2246123	2247334	-	GO:0006355, GO:0003700	DORNROSCHEN-like
13	0	2495605	Manes.13G023800	2255828	2257752	-	GO:0016491, GO:0055114	NAD(P)-linked oxidoreductase superfamily protein
13	0	2495605	Manes.13G023900	2262322	2263624	-	GO:0016491, GO:0016706, GO:0055114, GO:0005506	2-oxoglutarate (2OG) and Fe(II)-dependent oxygenase superfamily protein
13	0	2495605	Manes.13G024000	2280736	2282579	-	GO:0016491, GO:0016706, GO:0055114	2-oxoglutarate (2OG) and Fe(II)-dependent oxygenase superfamily protein
13	0	2495605	Manes.13G024100	2283341	2286035	-	GO:0005515	plant intracellular ras group-related LRR 3
13	0	2495605	Manes.13G024200	2287037	2290294	-		MAK16 protein-related
13	0	2495605	Manes.13G024300	2291882	2295754	-	GO:0005515	Octicosapeptide/Phox/Bem1p family protein
13	0	2495605	Manes.13G024400	2305872	2306486	-
13	0	2495605	Manes.13G024500	2306609	2309504	-		Nucleotide-diphospho-sugar transferase family protein
13	0	2495605	Manes.13G024600	2312078	2320989	-		cyclin-related
13	0	2495605	Manes.13G024700	2321685	2328851	-	GO:0006810, GO:0055085, GO:0016021, GO:0017111, GO:0000166, GO:0016887, GO:0042626, GO:0005524	transporter associated with antigen processing protein 1
13	0	2495605	Manes.13G024800	2332751	2333816	-
13	0	2495605	Manes.13G024900	2334194	2337175	+	GO:0005515	Tetratricopeptide repeat (TPR)-like superfamily protein
13	0	2495605	Manes.13G025000	2337590	2339203	+
13	0	2495605	Manes.13G025100	2341336	2341776	+	GO:0005622, GO:0005840, GO:0006412, GO:0003735	Ribosomal protein L18e/L15 superfamily protein
13	0	2495605	Manes.13G025200	2345213	2349254	-	GO:0055085, GO:0016020, GO:0015297, GO:0006855, GO:0015238	MATE efflux family protein
13	0	2495605	Manes.13G025300	2364365	2369112	+	GO:0005515	armadillo repeat only 4
13	0	2495605	Manes.13G025400	2369577	2372811	-	GO:0005515	F-box family protein
13	0	2495605	Manes.13G025500	2388781	2389579	+
13	0	2495605	Manes.13G025600	2393471	2393788	-
13	0	2495605	Manes.13G025700	2396354	2402111	-	GO:0003824, GO:0009058, GO:0030170	alanine-2-oxoglutarate aminotransferase 2
13	0	2495605	Manes.13G025800	2403260	2408065	-	GO:0016757, GO:0008152	anthranilate phosphoribosyltransferase, putative
13	0	2495605	Manes.13G025900	2410008	2417007	+		poor homologous synapsis 1
13	0	2495605	Manes.13G026000	2417398	2421673	+	GO:0006468, GO:0004672, GO:0004674, GO:0004713, GO:0005524, GO:0016998	protein kinase family protein / peptidoglycan-binding LysM domain-containing protein
13	0	2495605	Manes.13G026100	2440187	2444399	+	GO:0006886, GO:0016192, GO:0005515, GO:0030131	Clathrin adaptor complexes medium subunit family protein
13	0	2495605	Manes.13G026200	2445711	2448129	+		NB-ARC domain-containing disease resistance protein
13	0	2495605	Manes.13G026300	2448909	2450663	+		NB-ARC domain-containing disease resistance protein
13	0	2495605	Manes.13G026400	2454422	2457834	-		alpha/beta-Hydrolases superfamily protein
13	0	2495605	Manes.13G026500	2462706	2465694	+	GO:0005515	Tetratricopeptide repeat (TPR)-like superfamily protein
13	0	2495605	Manes.13G026600	2466395	2469544	-		Protein of Unknown Function (DUF239)
13	0	2495605	Manes.13G026700	2486426	2487506	+		SOUL heme-binding family protein
13	0	2495605	Manes.13G026800	2487773	2499708	-	GO:0003824, GO:0016310, GO:0016301, GO:0005524	Pyruvate phosphate dikinase, PEP/pyruvate binding domain
16	24938443	25368366	Manes.16G092800	24929392	24945337	+	GO:0016020	alpha/beta-Hydrolases superfamily protein
16	24938443	25368366	Manes.16G092900	24948030	24951930	-	GO:0004553, GO:0005975, GO:0030246	beta-galactosidase 15
16	24938443	25368366	Manes.16G093000	24966234	24967387	+		Protein of unknown function (DUF581)
16	24938443	25368366	Manes.16G093100	24968149	24968259	+
16	24938443	25368366	Manes.16G093200	24969226	24979296	-	GO:0003676,GO:0000166	RNA-binding (RRM/RBD/RNP motifs) family protein
16	24938443	25368366	Manes.16G093300	24976025	24977440	+		hAT dimerisation domain-containing protein / transposase-related
16	24938443	25368366	Manes.16G093400	24981061	24981822	+		zinc ion binding;nucleic acid binding
16	24938443	25368366	Manes.16G093500	25002627	25004952	-		jasmonate-zim-domain protein 1
16	24938443	25368366	Manes.16G093600	25028621	25034079	-	GO:0005975,GO:0004650	Pectin lyase-like superfamily protein
16	24938443	25368366	Manes.16G093700	25034994	25036205	-
16	24938443	25368366	Manes.16G093800	25065882	25070797	+		Protein of unknown function (DUF300)
16	24938443	25368366	Manes.16G093900	25070374	25077030	-		inter-alpha-trypsin inhibitor heavy chain-related
16	24938443	25368366	Manes.16G094000	25077673	25082831	-		TRICHOME BIREFRINGENCE-LIKE 16
16	24938443	25368366	Manes.16G094100	25096028	25099949	+	GO:0044237,GO:0044249	NagB/RpiA/CoA transferase-like superfamily protein
16	24938443	25368366	Manes.16G094200	25111209	25114632	+
16	24938443	25368366	Manes.16G094300	25129235	25131108	-	GO:0046983	Basic helix-loop-helix (bHLH) DNA-binding family protein
16	24938443	25368366	Manes.16G094400	25142780	25143241	+		Protein of unknown function (DUF1677)
16	24938443	25368366	Manes.16G094500	25148449	25150516	+	GO:0055085,GO:0016021	cation calcium exchanger 4
16	24938443	25368366	Manes.16G094600	25151597	25152886	-		Protein of unknown function (DUF567)
16	24938443	25368366	Manes.16G094700	25155271	25155744	+		Nuclear transport factor 2 (NTF2) family protein
16	24938443	25368366	Manes.16G094800	25157031	25160006	+
16	24938443	25368366	Manes.16G094900	25162404	25166503	-	GO:0043086, GO:0006508, GO:0004252, GO:0042802	Subtilase family protein
16	24938443	25368366	Manes.16G095000	25176010	25178176	-	GO:0006468, GO:0004672, GO:0004674, GO:0004713, GO:0005524	Protein kinase superfamily protein
16	24938443	25368366	Manes.16G095100	25184776	25188735	+	GO:0006508,GO:0008234	Cysteine proteinases superfamily protein
16	24938443	25368366	Manes.16G095200	25189857	25195276	+		FRIGIDA interacting protein 1
16	24938443	25368366	Manes.16G095300	25196396	25198429	+
16	24938443	25368366	Manes.16G095400	25201873	25202718	+
16	24938443	25368366	Manes.16G095500	25205898	25208820	+
16	24938443	25368366	Manes.16G095600	25209304	25210287	+		Putative membrane lipoprotein
16	24938443	25368366	Manes.16G095700	25211601	25213078	+		Ankyrin repeat family protein
16	24938443	25368366	Manes.16G095800	25212746	25218124	-
16	24938443	25368366	Manes.16G095900	25219971	25224300	+		O-fucosyltransferase family protein
16	24938443	25368366	Manes.16G096000	25224964	25225725	+		O-fucosyltransferase family protein
16	24938443	25368366	Manes.16G096100	25226178	25229635	-		Mob1/phocein family protein
16	24938443	25368366	Manes.16G096200	25229866	25230858	-	GO:0030145,GO:0045735	germin 3
16	24938443	25368366	Manes.16G096300	25238528	25251531	+		DENN (AEX-3) domain-containing protein
16	24938443	25368366	Manes.16G096400	25253003	25256929	+	GO:0006355, GO:0005634, GO:0016818, GO:0005524	growth-regulating factor 5
16	24938443	25368366	Manes.16G096500	25258012	25272161	-	GO:0005515	binding
16	24938443	25368366	Manes.16G096600	25282306	25284525	-	GO:0016705, GO:0055114, GO:0005506, GO:0020037	cytochrome P450, family 72, subfamily A, polypeptide 7
16	24938443	25368366	Manes.16G096700	25287872	25289309	-	GO:0003682	myb domain protein 3
16	24938443	25368366	Manes.16G096800	25289708	25289839	-
16	24938443	25368366	Manes.16G096900	25294259	25295480	-	GO:0003682	myb domain protein 5
16	24938443	25368366	Manes.16G097000	25307337	25308547	-		Stress responsive alpha-beta barrel domain protein
16	24938443	25368366	Manes.16G097100	25322683	25324643	+		ELF4-like 4
16	24938443	25368366	Manes.16G097200	25330194	25333199	+	GO:0005622, GO:0003723, GO:0005840, GO:0015935, GO:0006412, GO:0003735	Ribosomal protein S3 family protein
16	24938443	25368366	Manes.16G097300	25333677	25334589	-	GO:0016020, GO:0009523, GO:0015979	photosystem II subunit X
16	24938443	25368366	Manes.16G097400	25334747	25337723	-	GO:0055085,GO:0016020	mechanosensitive channel of small conductance-like 10
16	24938443	25368366	Manes.16G097500	25340978	25342070	+	GO:0005515, GO:0046872, GO:0008270	RING/U-box superfamily protein
16	24938443	25368366	Manes.16G097600	25342543	25345443	-	GO:0015031	SNF7 family protein
16	24938443	25368366	Manes.16G097700	25367817	25368977	-
